# Supplementary material for: Finding High-Quality Metal Ion-Centric Regions Across the Worldwide Protein Data Bank
Source: Molecules. 2019 Sep 1;24(17):3179. doi: 10.3390/molecules24173179 (PMC6751499; doi:10.3390/molecules24173179)
Supplement: Supplementary file 1 [file molecules-24-03179-s001.zip]

Archive with 2 entries (2 files):
- metalloprotein_quality_manuscript_supplemental_material_v3.docx
- TableS1.txt
