# Supplementary material for: Finding High-Quality Metal Ion-Centric Regions Across the Worldwide Protein Data Bank
Source: Molecules. 2019 Sep 1;24(17):3179. doi: 10.3390/molecules24173179 (PMC6751499; doi:10.3390/molecules24173179)
Supplement: Supplementary file 1 [file molecules-24-03179-s001.zip › TableS1.txt]

	pdbid	resolution	chainID	resNum	metal	occupancy	symmetry	totalDensity	electronNum
6	3khc	2.2	A	217	CO	1	-1	0	0
7	3khc	2.2	B	217	CO	1	-1	0	0
15	1t75	2.5	A	221	ZN	1	-1	0.846639096736908	4.80508104100972
16	1t75	2.5	B	221	ZN	1	-1	0.270675808191299	1.53621437379887
17	1t75	2.5	D	221	ZN	1	-1	0.251129984855652	1.42528262848807
18	1t75	2.5	E	221	ZN	1	-1	1.09051944315434	6.18921589111687
28	4xj6	2.31	A	501	MG	1	-1	1.3797219991684	5.11572338453043
29	4xj6	2.31	A	502	MG	1	-1	0	0
35	2nqj	2.45	A	353	ZN	1	0	1.13929083943367	6.15790574628525
40	3hwo	2.3	A	1702	MG	1	0	1.21714098751545	5.4154837200648
41	3hwo	2.3	A	1703	MG	1	0	0.228810474276543	1.01805751160292
42	3hwo	2.3	B	1701	MG	1	0	1.01198717951775	4.50268220643066
43	3hwo	2.3	B	1704	MG	1	0	0	0
44	4xgv	1.88	A	501	CA	1	0	7.34537687897682	9.48357635843007
46	4xgv	1.88	B	501	CA	1	0	3.70416289567947	4.78242473525476
47	4xgv	1.88	C	501	CA	1	0	1.50944322347641	1.94883366084515
48	4xgv	1.88	C	502	NA	1	0	3.29844257235527	4.25860184636257
49	4xgv	1.88	D	501	CA	1	0	0	0
50	4xgw	1.75	A	501	CA	1	0	8.41959261894226	10.0783675829921
52	4xgw	1.75	B	501	CA	1	0	11.6863277554512	13.9886962987578
53	4xgw	1.75	C	501	CA	1	0	10.3626520037651	12.4042332965373
54	4xgw	1.75	C	502	NA	1	0	6.50798839330673	7.79015034214852
56	4xgw	1.75	D	502	NA	1	0	4.70241057872772	5.62885006250364
57	4xgx	1.9	A	401	MG	1	0	9.58436989784241	13.9453224322118
58	4xgx	1.9	A	402	MG	1	0	8.10201197862625	11.7884816309939
59	4xgx	1.9	B	401	MG	1	0	12.9605096280575	18.8576287054762
68	5b5t	1.7	B	601	CA	1	-1	2.91925641894341	2.79756137569348
69	5b5t	1.7	D	601	CA	1	-1	3.14703392982483	3.01584402546202
125	3tor	2	A	1	CA	1	0	0.731601864099503	1.13834424448689
126	3tor	2	A	2	EU	1	0	6.54138392210007	10.1781403620994
127	3tor	2	A	3	FE	1	0	0	0
128	3tor	2	A	4	FE	1	0	1.58888599276543	2.47224512845825
129	3tor	2	A	5	FE	1	0	0	0
130	3tor	2	A	6	FE	1	0	1.05698770284653	1.64463242412535
131	3tor	2	A	7	FE	1	0	0	0
134	3tor	2	B	1	CA	1	0	2.55701261758804	3.97861327537307
135	3tor	2	B	2	EU	1	0	1.88585776090622	2.93432206808041
136	3tor	2	B	3	FE	1	0	0.793826401233673	1.23516315849063
137	3tor	2	B	4	FE	1	0	0	0
138	3tor	2	B	5	FE	1	0	0.362998962402344	0.564812396474773
139	3tor	2	B	6	FE	1	0	0.731329053640366	1.13791977824385
140	3tor	2	B	7	FE	1	0	0	0
143	3tor	2	C	1	CA	1	0	0	0
144	3tor	2	C	2	EU	1	0	6.06566414237022	9.43793845176091
145	3tor	2	C	3	FE	1	0	0	0
146	3tor	2	C	4	FE	1	0	1.56566125154495	2.43610792723145
147	3tor	2	C	5	FE	1	0	0	0
148	3tor	2	C	6	FE	1	0	0.742093563079834	1.1546689236736
149	3tor	2	C	7	FE	1	0	0	0
151	3tor	2	D	1	CA	1	0	0	0
153	3tor	2	D	3	FE	1	0	2.19481587409973	3.41504875986208
154	3tor	2	D	4	FE	1	0	1.9025619328022	2.96031284566028
155	3tor	2	D	5	FE	1	0	0.371816366910934	0.578531929654414
156	3tor	2	D	6	FE	1	0	2.64226251840591	4.11125897632397
157	3tor	2	D	7	FE	1	0	0.359175801277161	0.558863645226967
162	2olr	1.6	A	543	MG	1	-1	0.982446879148483	0.555075909594502
176	2aa4	2.2	A	1001	ZN	1	0	0.558319270610809	1.49535847318887
177	2aa4	2.2	B	2001	ZN	1	0	0	0
216	1yt3	1.6	A	1003	ZN	1	0	2.38193449378014	1.85021842061865
249	1lrk	1.75	A	343	NA	1	0	0.286217212677002	0.247076665218176
324	3abs	2.25	A	601	CO	1	0	0.478065177798271	1.31000583829084
325	3abs	2.25	C	601	CO	1	0	0.675138562917709	1.85003114147506
326	3abr	2.1	A	3001	NA	1	0	0.247651770710945	0.473318626410513
327	3abr	2.1	A	3004	NA	1	0	0	0
328	3abr	2.1	A	3005	NA	1	0	3.78319643437862	7.23054358644575
329	3abr	2.1	B	601	CO	1	0	0.743246749043465	1.4205126194445
330	3abr	2.1	B	3002	NA	1	0	0	0
331	3abr	2.1	C	3007	NA	1	0	0.712557777762413	1.36185918751286
332	3abr	2.1	D	601	CO	1	0	1.98428113758564	3.7924099777691
333	3abr	2.1	D	3003	NA	1	0	0.920585915446281	1.75944795749874
334	3abr	2.1	D	3006	NA	1	0	0.994470104575157	1.90065738160726
335	3any	2.1	B	601	CO	1	0	0	0
336	3any	2.1	D	601	CO	1	0	0.406719848513603	0.893601338107977
337	3ao0	2.25	B	601	CO	1	0	0.550186723470688	1.57301783548185
338	3ao0	2.25	C	454	NA	1	0	0.826596617698669	2.3632908511759
339	3ao0	2.25	D	601	CO	1	0	1.36278101801872	3.89627524412313
340	3abq	2.05	B	601	CO	1	0	1.55939573049545	3.80200179535841
341	3abq	2.05	D	601	CO	1	0	2.61657652258873	6.37954082971452
342	3abo	2.1	B	601	CO	1	0	0.315745860338211	0.817643353511836
343	3abo	2.1	C	1001	NA	1	0	1.29105937480927	3.34327638250137
344	3abo	2.1	D	601	CO	1	0	0.895587354898453	2.31917844411898
349	3u27	1.85	C	304	CA	1	0	4.60370567440987	4.64878008773527
350	3u27	1.85	C	305	NA	1	0	7.25747716426849	7.32853369976204
351	3u27	1.85	C	306	NA	1	0	4.0867583155632	4.12677073944184
352	3u27	1.85	A	301	CA	1	0	1.32659082114697	1.33957942261492
353	3u27	1.85	A	302	CA	0.9	0	11.0066273659468	11.1143940071476
354	3u27	1.85	A	306	NA	1	0	9.06476552784443	9.15351755320164
355	4ysb	2.5	A	301	FE	1	0	2.85755045711994	7.94721214711295
356	4ysb	2.5	B	301	FE	1	0	2.4626606553793	6.84897531571497
371	4hnz	2.39	F	200	MG	1	0	3.18691602349281	11.0170725219668
372	4hnz	2.39	G	200	MG	1	0	1.90824335813522	6.59673851476958
375	4hnz	2.39	J	200	MG	1	0	2.14357158541679	7.41026377226677
376	4hnz	2.39	K	200	MG	1	0	2.75839871168137	9.53570217336151
377	4hnz	2.39	L	200	MG	1	0	0	0
390	5cjh	1.6	A	801	FE	1	-1	11.6978057026863	7.69735717910257
391	5cjh	1.6	B	801	FE	1	-1	3.45782124996185	2.27530480477984
392	4n7q	1.6	A	704	CO	1	0	19.4784585833549	9.51582207143896
398	4ncn	1.87	A	1002	MG	1	0	0.237234428524971	0.431002333328122
399	4ncn	1.87	A	1003	NA	1	0	0	0
400	4ncn	1.87	B	1002	MG	1	0	0	0
401	4ncn	1.87	B	1003	NA	1	0	0	0
402	4ncl	2.12	A	1002	MG	1	0	0.69971527159214	2.93061872669195
403	4ncl	2.12	B	1002	MG	1	0	0.218746915459633	0.916177996316233
419	4tm6	1.9	A	301	NA	1	-1	4.38148365914822	7.35601977045237
420	4tme	1.7	A	301	NA	1	0	0.432013481855392	0.537132631778273
421	4tme	1.7	B	301	NA	1	0	5.68036402761936	7.06253129769917
426	4fvd	1.66	A	201	ZN	1	-1	11.6180041134357	14.7671499518094
450	4xbz	2.3	A	401	NI	1	0	1.36478404700756	5.1844751797413
451	4xbz	2.3	B	401	NI	1	0	1.64729130268097	6.25764905165303
452	4xbz	2.3	C	401	NI	1	0	0.838521748781204	3.18533551193777
453	4xbz	2.3	D	401	NI	1	0	0.251032650470734	0.953610829591675
454	4xbz	2.3	E	401	NI	1	0	0.774935945868492	2.94378886288269
456	4xbz	2.3	G	401	NI	1	0	2.75527349114418	10.4665972651433
457	4xbz	2.3	H	401	NI	1	0	1.89814914762974	7.21059623936885
458	4xab	1.75	A	301	NI	1	-1	0	0
459	4xac	1.87	A	301	NI	1	-1	0	0
468	3ut0	2.3	A	901	CA	1	0	0.580228388309479	2.29141662661704
470	3ut0	2.3	B	901	CA	1	0	0	0
472	3ut0	2.3	C	901	CA	1	0	0.623737901449203	2.46324274149834
474	3ut0	2.3	D	901	CA	1	0	0	0
477	3akf	2.2	A	502	NA	1	-1	3.17447274923325	11.130847359818
478	3akg	1.8	A	502	NA	1	-1	7.14613199234009	8.1910678054896
479	3akh	1.7	A	502	NA	1	-1	9.08105832338333	8.2994174677996
484	1kfq	2.4	A	700	CA	1	-1	2.5958713889122	9.34954562056642
485	1kfq	2.4	B	700	CA	1	-1	0.793085604906082	2.85645550114559
488	3hl8	1.55	A	500	MG	1	-1	4.05451756715775	2.55187031041701
495	2zuy	1.65	A	622	CA	1	0	1.27700039744377	0.784041234027283
496	2zuy	1.65	A	623	CA	1	0	1.36595556139946	0.838657656904441
497	2zuy	1.65	A	624	CA	1	0	22.3831743597984	13.7426219485062
498	2zuy	1.65	A	625	CA	1	0	2.71044099330902	1.66413273797819
499	2zuy	1.65	A	626	CA	1	0	0	0
500	2zuy	1.65	A	627	CA	1	0	1.78655594587326	1.09689394745407
501	2zuy	1.65	A	628	CA	1	0	6.91691517829895	4.24678666582758
502	2zuy	1.65	A	629	CA	1	0	24.8639105260372	15.2657248857818
511	5eua	1.85	A	302	NA	1	0	0	0
512	5eua	1.85	B	302	NA	1	0	5.87780252099037	8.18427288950029
516	5in2	1.55	A	202	ZN	0.94	-1	1.66903018951416	1.07752988534541
528	4wco	2.46	C	203	ZN	1	0	1.97163444757462	10.9988399837642
533	2z8x	1.48	A	618	CA	1	0	0.348744869232178	0.184773850564151
534	2z8x	1.48	A	619	CA	1	0	3.99808636307716	2.11828687704573
535	2z8x	1.48	A	620	CA	1	0	4.32564255595207	2.29183484339374
536	2z8x	1.48	A	621	CA	1	0	0.35517480969429	0.188180573878936
537	2z8x	1.48	A	622	CA	1	0	1.49175077676773	0.790367332548584
538	2z8x	1.48	A	623	CA	1	0	7.90827372670174	4.19000317508976
539	2z8x	1.48	A	624	CA	1	0	6.4625905752182	3.42404383172694
540	2z8x	1.48	A	625	CA	1	0	2.07473781704903	1.09924856011304
541	2z8x	1.48	A	626	CA	1	0	2.28017646074295	1.20809479789945
542	2z8x	1.48	A	627	CA	1	0	0.763092488050461	0.404305667442375
546	2qub	1.8	A	615	CA	1	0	15.5155801475048	18.77391326915
548	2qub	1.8	A	617	CA	1	0	11.9321613609791	14.4379608724663
551	2qub	1.8	A	620	CA	1	0	11.3986224234104	13.7923753587039
553	2qub	1.8	C	614	CA	1	0	12.0379163622856	14.565930891463
555	2qub	1.8	C	616	CA	1	0	11.0870814919472	13.4154107244542
556	2qub	1.8	C	617	CA	1	0	10.0910823941231	12.2102467785319
559	2qub	1.8	C	620	CA	1	0	15.3279910683632	18.5469286259617
564	2qub	1.8	E	617	CA	1	0	13.1644665598869	15.9290608545944
572	2qub	1.8	G	617	CA	1	0	11.1530352830887	13.4952225857725
573	2qub	1.8	G	618	CA	1	0	14.8146362602711	17.9257730921874
574	2qub	1.8	G	619	CA	1	0	13.6084513664246	16.4662784135407
575	2qub	1.8	G	620	CA	1	0	13.5368094444275	16.3795937297196
577	2qub	1.8	I	614	CA	1	0	15.4480545222759	18.6922017016117
579	2qub	1.8	I	616	CA	1	0	14.8165807127953	17.9281204998732
580	2qub	1.8	I	617	CA	1	0	12.9900911152363	15.718060363741
581	2qub	1.8	I	618	CA	1	0	13.3927824497223	16.2053168591059
582	2qub	1.8	I	619	CA	1	0	11.4414868652821	13.8442482285449
583	2qub	1.8	I	620	CA	1	0	15.3680640161037	18.5954134847098
584	2qub	1.8	I	621	CA	1	0	13.944495588541	16.8729002448933
596	3omb	2.1	A	601	MG	1	-1	8.22904062271118	16.6764016760676
598	3lv0	1.85	A	264	MG	1	-1	0.328501105308533	0.479589894040251
599	3lv0	1.85	B	264	MG	1	-1	4.66041177511215	6.80389349461513
601	3luz	2.05	A	264	MG	1	0	1.00291243195534	3.64968459641701
602	3luz	2.05	B	264	MG	1	0	3.27017244696617	11.9004422880913
605	3b2s	1.92	A	453	NA	1	0	6.14182609319687	7.1640879495607
608	2zba	2	A	460	CA	1	-1	0	0
609	2zba	2	A	461	CA	1	-1	0	0
629	1uks	1.9	A	687	CA	1	0	8.18540054559708	9.76233891078381
631	1uks	1.9	B	689	CA	1	0	7.11116278171539	8.48114628175531
632	1uks	1.9	B	690	CA	1	0	15.8563785254955	18.9111511406923
634	4ryt	2.09	A	301	MG	0.9	-1	2.69695565104485	6.1369371040309
639	6cql	2.4	D	301	MG	1	0	0	0
640	6cql	2.4	D	302	MG	1	0	3.13601288199425	16.5359041395905
643	1f5c	1.75	A	200	FE	1	0	2.46087676286697	3.16038815439855
644	1f5c	1.75	A	200	FE	1	0	3.40192145109177	4.36892653740909
645	1f5c	1.75	A	200	FE	1	0	2.43934285640717	3.1327330548073
646	1f5c	1.75	A	201	FE	1	0	4.71574756503105	6.05621252843139
647	1f5c	1.75	A	201	FE	1	0	3.63743868470192	4.67139118612889
648	1f5c	1.75	A	201	FE	1	0	4.38771626353264	5.63493651704859
649	1f5c	1.75	A	201	FE	1	0	5.34022858738899	6.8582039953137
650	1v3j	2	A	687	CA	1	0	4.00098168849945	6.46839262125363
651	1v3j	2	A	688	CA	1	0	2.23445901274681	3.61245266989298
652	1v3j	2	B	689	CA	1	0	4.82667323946953	7.80328829732404
654	1v3l	2.1	A	687	CA	1	0	6.49234217405319	11.9572808465244
657	1v3l	2.1	B	690	CA	1	0	1.07325708866119	1.97667272757631
658	1v3k	2	A	687	CA	1	0	10.8299581408501	13.985866440449
659	1v3k	2	A	688	CA	1	0	2.50117945671082	3.23003551607353
660	1v3k	2	B	689	CA	1	0	6.47585925459862	8.36295785590893
661	1v3k	2	B	690	CA	1	0	1.52971285581589	1.97547929172578
662	1v3m	2	A	687	CA	1	0	10.0451048910618	16.0818170937519
663	1v3m	2	A	688	CA	1	0	7.71068039536476	12.3445008440385
664	1v3m	2	B	689	CA	1	0	3.31604406237602	5.30885835709285
665	1v3m	2	B	690	CA	1	0	4.71371740102768	7.54647884298901
666	1f5b	1.62	A	200	FE	1	0	13.0344294905663	12.0353840965776
667	1f5b	1.62	A	200	FE	1	0	20.6246756911278	19.0438665648596
668	1f5b	1.62	A	200	FE	1	0	19.0523717701435	17.5920689205522
681	1m20	1.8	A	201	FE	1	-1	0.312620043754578	0.387768901451548
688	2e2y	1.6	A	154	FE	1	-1	4.82796433568001	3.00431867947086
689	4qau	1.6	A	201	FE	1	-1	10.2589034438133	6.42887482317968
691	6cqn	2.5	C	201	MG	1	-1	1.54720661044121	8.84877734986818
692	1u9m	2	A	90	FE	1	0	2.948476344347	5.58493584570824
693	1u9m	2	B	90	FE	1	0	5.45972543954849	10.3416863017401
694	1u9m	2	C	90	FE	1	0	2.02534937858582	3.83636978227713
695	1u9m	2	D	90	FE	1	0	4.59144020080566	8.69700070118212
696	1u9m	2	E	90	FE	1	0	0.789182722568512	1.49485183194396
697	1u9m	2	F	90	FE	1	0	0.749644845724106	1.4199600454841
698	1u9u	1.86	A	90	FE	1	-1	2.50294315814972	2.58891183342521
700	1keq	1.88	A	280	ZN	1	0	2.17489841580391	2.28268074848684
701	1keq	1.88	B	281	ZN	1	0	1.81249842047691	1.90232107035406
703	3dgi	1.95	A	501	FE	1	-1	0	0
704	3dgi	1.95	B	501	FE	1	-1	0.566007256507874	1.24782400585651
711	3wwq	1.9	C	201	ZN	1	0	2.23774197697639	4.66606988155474
712	3wwq	1.9	F	201	ZN	1	0	3.9973050057888	8.33505581424854
713	3wwq	1.9	I	201	ZN	1	0	4.00318610668182	8.34731869217345
714	3wwq	1.9	L	201	ZN	1	0	4.67733266949654	9.75302900750045
801	3na9	1.7	H	218	ZN	1	0	10.6487629562616	14.1298117346381
809	3nab	2.32	L	216	ZN	1	0	2.43741710484028	14.3894392839733
810	3nab	2.32	H	215	ZN	1	0	0.185629725456238	1.09587620725226
811	3nab	2.32	H	216	ZN	1	0	0.763509497046471	4.50742470122544
818	3nac	1.8	H	222	ZN	1	0	0.254541248083115	0.430976946841339
837	4j4t	2.34	F	303	NA	1	0	6.19171658158302	18.3879479352711
849	3dgg	2.3	A	455	MG	1	0	3.75882208347321	16.3280445445819
850	3dgg	2.3	C	451	MG	1	0	3.05275264382362	13.2609330709478
851	3dgg	2.3	C	453	MG	1	0	0	0
852	3dgg	2.3	D	456	MG	1	0	0	0
861	3od4	2.2	A	1350	ZN	1	-1	1.70218487083912	7.20900125259245
862	5jb9	1.3	S	302	CA	1	-1	8.01724097132683	2.67933319053497
863	5jb8	1.45	S	301	CA	1	-1	4.85954529047012	2.80092779311449
864	5jba	1.4	S	301	CA	1	-1	3.17910984158516	1.56595323815125
865	5jbb	1.56	S	301	CA	1	-1	1.57747822999954	1.38925521109937
866	5jbc	1.9	S	301	CA	1	-1	0.662291377782822	1.05251027536122
867	2c4f	1.72	H	301	CA	1	0	6.01304772496223	7.49087458142042
868	2c4f	1.72	L	201	CA	1	0	0	0
869	2c4f	1.72	L	204	CA	1	0	10.4557519555092	13.0254592853219
870	2c4f	1.72	L	205	CA	1	0	0.758099436759949	0.944417461102933
876	5paj	1.7	B	502	CA	1	0	4.61399558186531	5.09434776043882
878	5pab	1.99	H	306	CA	1	0	3.79758161306381	6.32515589096073
879	5pb3	1.9	C	502	CA	1	0	8.28787076473236	12.117356991796
881	5par	2.1	C	501	CA	1	0	0	0
882	5pb0	1.98	B	502	CA	1	0	9.68080843985081	17.9220657970292
884	5paq	1.59	B	501	CA	1	0	20.8060038685799	17.7640463218856
885	5pam	1.6	B	501	CA	1	0	27.7737872898579	18.8939399292916
887	5pb1	1.9	D	501	CA	1	0	2.70663180947304	3.63800425034826
888	5pa8	1.98	C	501	CA	1	0	1.67997246980667	4.06341572810474
889	5paa	1.98	C	501	CA	1	0	5.42380361258984	12.4344452328145
890	5paw	2.2	B	501	CA	1	0	0	0
893	5pau	1.55	C	501	CA	1	0	22.0887480974197	16.7265118751101
895	5pb6	1.9	C	501	CA	1	0	6.87169325351715	10.8087490002846
896	5pak	1.56	C	501	CA	1	0	6.18288877606392	4.89431871848454
905	4qog	1.4	A	303	ZN	1	0	25.5544815659523	11.7844517063703
907	4qoh	1.6	A	303	ZN	1	0	16.9344854056835	16.1906273255083
908	4qoh	1.6	B	304	ZN	1	0	15.33184248209	14.6583751653767
924	1p1v	1.4	A	201	ZN	1	0	18.4945366978645	7.9238664468186
925	1p1v	1.4	A	202	ZN	1	0	21.7361677885056	9.31272192470561
928	1p1v	1.4	C	205	ZN	1	0	11.0453519225121	4.73230900894901
929	1p1v	1.4	C	206	ZN	1	0	12.6245085895061	5.4088899316515
935	2uwf	2.1	A	1367	CU	1	0	0	0
936	2uwf	2.1	A	1368	CA	1	0	0	0
937	2uwf	2.1	A	1369	CA	1	0	0	0
945	5ne5	1.05	A	502	CA	1	-1	4.84638446569443	0.518372190771626
947	5ne5	1.05	A	505	NA	1	-1	10.5364416241646	1.12698405362303
988	4kpj	1.95	A	902	MG	1	-1	3.06086659431458	6.05327747091769
989	4kpj	1.95	A	903	MG	1	-1	0.292865186929703	0.579180446970026
990	4kpj	1.95	A	904	MG	1	-1	9.60159745812416	18.9884535345479
991	4kqs	1.97	A	401	MG	1	-1	7.40300267934799	15.7491006306338
992	4kqs	1.97	A	402	MG	1	-1	5.20866364240646	11.0808780554539
993	4kqs	1.97	A	403	MG	1	-1	0.265567302703857	0.564966153857526
994	4kqu	2.07	A	401	MG	1	-1	0.910787999629974	2.00296741388085
995	4kqu	2.07	A	402	MG	1	-1	1.25321304798126	2.75601435422059
996	4kqu	2.07	A	403	MG	1	-1	1.27175414562225	2.79678895689516
1003	4msv	2.5	B	301	MG	1	-1	0	0
1006	4hhr	1.51	A	701	FE	1	0	19.7072028815746	11.296088850936
1007	4hhr	1.51	A	703	CA	1	0	0	0
1015	4hhs	1.7	A	701	FE	1	0	8.06108036637306	6.54344221203517
1016	4hhs	1.7	A	702	CA	1	0	0	0
1019	4hhs	1.7	A	707	CA	1	0	7.084103256464	5.75039803656644
1053	5vh5	1.75	A	501	ZN	1	0	7.14182695746422	10.2172050623912
1064	4mzu	2.2	B	404	MG	1	0	0	0
1065	4mzu	2.2	C	404	MG	1	0	0	0
1066	4mzu	2.2	D	404	MG	1	0	0	0
1067	4mzu	2.2	G	404	MG	1	0	0.290808379650116	0.998465761438571
1068	4mzu	2.2	J	404	MG	1	0	0	0
1073	5jrx	1.95	A	201	FE	1	-1	4.61654740571976	12.282891162931
1076	5jrv	1.95	B	201	FE	1	-1	4.92432221770287	10.0293758848383
1077	5jru	2.31	A	201	FE	1	0	0	0
1078	5jru	2.31	B	201	FE	1	0	0.303822308778763	1.03622594810761
1079	5jru	2.31	C	201	FE	1	0	0.316395878791809	1.07910986604624
1080	5jru	2.31	D	201	FE	1	0	0	0
1081	5jru	2.31	E	201	FE	1	0	0.302435308694839	1.03149540202845
1082	5jru	2.31	F	201	FE	1	0	0.991589099168777	3.38194515439015
1083	6bdd	1.9	A	201	FE	1	-1	1.45509654283524	3.21964878761283
1096	5u8x	2.17	A	601	FE	1	0	3.65249593555927	11.5184280173738
1097	5u8x	2.17	B	601	FE	1	0	4.10612967610359	12.9489978455771
1098	5u8x	2.17	C	601	FE	1	0	3.52675880491734	11.121906684121
1099	5u8x	2.17	D	601	FE	1	0	4.53991375863552	14.3169691668567
1100	4jjf	2.2	A	401	FE	0.9	0	0.975724995136261	3.08701859134297
1101	4jjf	2.2	B	401	FE	0.9	0	1.52273738384247	4.81766627761492
1102	4jjg	2.5	A	401	FE	0.9	0	2.21495005488396	10.6988377153793
1103	4jjg	2.5	B	401	FE	0.9	0	0.901732951402664	4.35562655120979
1104	2qdy	1.3	A	300	FE	1	0	15.7572482526302	3.6832361818081
1118	1zz9	2.4	A	199	FE	1	0	3.91575901210308	18.9719746396316
1119	1zz9	2.4	B	199	FE	1	0	1.02994331717491	4.99010599893049
1120	1zz9	2.4	C	199	FE	1	0	0	0
1122	1zz7	2.1	B	199	FE	1	-1	6.42740657925606	18.2132833529946
1123	1zz8	2.3	A	199	FE	1	0	3.01273539662361	12.6566841043379
1124	1zz8	2.3	B	199	FE	1	0	1.03184075653553	4.33482718622916
1125	1zz8	2.3	C	199	FE	1	0	2.20366391539574	9.25772732089004
1134	5aui	1.5	A	101	FE	1	-1	9.97605496644974	5.5699931072778
1135	5aui	1.5	A	101	FE	1	-1	5.09816664457321	2.84649142870114
1137	1d3w	1.7	A	107	FE	1	0	20.8002576231956	18.6826313433539
1139	1d3w	1.7	A	107	FE	1	0	19.0848681032658	17.1418814209935
1140	1d3w	1.7	A	108	FE	1	0	19.6388189792633	17.6394349916051
1141	1d3w	1.7	A	108	FE	1	0	20.5685814023018	18.4745381738633
1142	1d3w	1.7	A	108	FE	1	0	21.4455181360245	19.2621988439819
1144	1vck	1.9	A	201	FE	1	0	1.42005476355553	2.18659608243221
1145	1vck	1.9	A	201	FE	1	0	1.71980559825897	2.6481516998591
1146	4ltu	2.31	A	201	FE	1	0	0	0
1147	4ltu	2.31	A	201	FE	1	0	0	0
1148	4ltu	2.31	B	201	FE	1	0	0.959104031324387	3.54033245596124
1149	4ltu	2.31	B	201	FE	1	0	0	0
1150	1wri	1.2	A	96	FE	1	0	2.88306856155396	0.663597914010882
1151	1wri	1.2	A	96	FE	1	0	0.758777856826782	0.17464841515675
1174	1dj7	1.6	A	120	FE	1	-1	10.5718882977962	17.3741330072977
1177	1dj7	1.6	A	120	FE	1	-1	9.95151174068451	16.3545868441423
1189	3fpk	1.7	A	249	MG	1	0	6.94205304980278	7.86572905169363
1190	3fpk	1.7	B	249	MG	1	0	5.7990902364254	6.57068891383947
1192	3lzw	1.8	A	3001	NA	1	0	0	0
1193	3lzw	1.8	A	3002	NA	1	0	0.827084124088287	0.73374800905044
1194	3lzx	1.9	A	3001	NA	1	-1	0	0
1195	3lzx	1.9	B	3002	NA	1	-1	1.16217970848083	1.63085430983995
1207	2zax	1.6	A	415	K	1	-1	0	0
1208	2zax	1.6	A	417	FE	1	-1	4.4177657365799	2.82367334442038
1209	2zwt	1.35	A	417	FE	1	-1	0.387451231479645	0.123447455103496
1210	2zwt	1.35	A	424	K	1	-1	7.37739020586014	2.35054123153054
1211	2zaw	1.55	A	415	K	1	-1	1.74920859932899	0.927094072668388
1212	2zaw	1.55	A	417	FE	1	-1	5.52296441793442	2.92721292193265
1213	2z97	1.8	A	415	K	1	-1	1.5330765247345	1.37370767154161
1214	2z97	1.8	A	417	FE	1	-1	5.50054723024368	4.92874370405088
1216	2qbl	1.8	A	515	K	1	-1	0.38448840379715	0.465404581861989
1217	2qbl	1.8	A	516	FE	1	-1	0.445777148008347	0.539591584113201
1218	2qbn	1.75	A	440	K	1	-1	0.369804531335831	0.411397472340886
1219	2qbn	1.75	A	441	FE	1	-1	1.04988870024681	1.1679730258515
1221	1io3	1.9	A	108	FE	1	-1	2.28436672687531	2.65229292699836
1224	3fvb	1.81	A	165	MG	1	0	0.375317588448524	0.404636447925268
1225	3fvb	1.81	A	166	MG	1	0	10.4483070224524	11.2645051690143
1228	3fvb	1.81	B	162	FE	1	0	15.6502524465322	16.8728073747206
1229	3fvb	1.81	B	163	MG	1	0	0	0
1230	3fvb	1.81	B	164	MG	1	0	11.43312099576	12.3262459993971
1231	3fvb	1.81	B	165	MG	1	0	0.771667301654816	0.831947969538551
1234	1vlg	2	C	200	FE	0.9	0	6.33468574285507	13.1991670789068
1239	1vlg	2	H	200	FE	0.95	0	5.70792615413666	11.8932286380156
1245	4ism	2	A	201	ZN	1	0	2.17234280705452	4.10422084091261
1249	4ism	2	D	201	ZN	1	0	1.78211182355881	3.36695503943919
1253	4ism	2	B	201	ZN	1	0	1.48694065213203	2.80928667406917
1255	4ism	2	B	203	ZN	0.9	0	3.86358174681664	7.29948896881148
1257	4ism	2	C	201	ZN	1	0	0	0
1259	4ism	2	C	203	ZN	0.9	0	4.92726182937622	9.30910606153667
1261	4ism	2	E	201	ZN	1	0	2.50132891535759	4.72577609142714
1265	4ism	2	F	201	ZN	1	0	1.48600149154663	2.8075107263526
1269	4ism	2	G	201	ZN	1	0	1.78940081596375	3.38072619146694
1271	4ism	2	G	203	ZN	0.9	0	0.875508666038513	1.65410391127935
1273	4ism	2	H	201	ZN	1	0	1.8623408973217	3.51853217704848
1278	3e6s	1.95	A	200	FE	1	0	10.0119109749794	15.8690250794689
1291	3e6s	1.95	D	200	FE	1	0	11.654168009758	18.4720314116282
1302	3e6s	1.95	F	200	FE	1	0	8.79226887226105	13.9358760982107
1305	3ge4	1.7	A	167	CA	1	0	8.94887366890907	6.2861809550996
1306	3ge4	1.7	B	167	CA	1	0	14.8721471726894	10.4470155788744
1307	3ge4	1.7	C	167	CA	1	0	3.27586862444878	2.30115043738477
1308	3ge4	1.7	D	167	CA	1	0	2.80685716867447	1.97169063025002
1309	3ge4	1.7	E	167	CA	1	0	7.17711374163628	5.04159934974822
1310	3ge4	1.7	F	167	CA	1	0	4.90781909227371	3.44752181435072
1311	3ge4	1.7	G	167	CA	1	0	7.50432232022285	5.27144823330119
1312	3ge4	1.7	H	167	CA	1	0	11.1158955991268	7.8084191238799
1313	3ge4	1.7	I	167	CA	1	0	5.17056483030319	3.63208904607491
1314	3ge4	1.7	J	167	CA	1	0	4.02126321196556	2.82475615212
1315	3ge4	1.7	K	167	CA	1	0	10.5361271202564	7.40115680994654
1316	3ge4	1.7	L	167	CA	1	0	11.0224515795708	7.74277470758194
1317	1doz	1.8	A	900	MG	1	0	4.29076790809631	4.29546666072664
1318	1doz	1.8	A	901	MG	1	0	3.73389884829521	3.7379878541605
1319	1doz	1.8	A	902	MG	1	0	3.57939606904984	3.58331566366168
1335	1co6	1.6	A	108	FE	1	-1	0	0
1336	2imq	1.3	X	300	FE	1	-1	33.4990227520466	13.3873900983201
1337	3pxt	2.16	A	374	NA	1	0	0.390254259109497	0.905969989310066
1338	3pxt	2.16	A	375	NA	1	0	0	0
1339	3pxt	2.16	A	500	FE	1	0	0	0
1340	3pxt	2.16	A	600	FE	1	0	0	0
1341	3pxt	2.16	A	400	CA	1	0	0.647881150245667	1.50404729387528
1342	3pxt	2.16	B	374	NA	1	0	0.313578069210052	0.727967245728928
1343	3pxt	2.16	B	500	FE	1	0	3.22889414429665	7.49583300597415
1344	3pxt	2.16	B	600	FE	1	0	0	0
1345	3pxt	2.16	B	400	CA	1	0	0.682579159736633	1.58459822358722
1346	2v1k	1.25	A	1154	FE	1	-1	0	0
1347	2a1n	1.9	A	1515	K	1	0	3.44906240701675	5.35798170197664
1348	2a1n	1.9	A	1715	K	1	0	6.01067072153091	9.33734019121768
1349	2a1n	1.9	A	417	FE	1	0	1.10832977294922	1.72174691546622
1350	2a1n	1.9	B	2515	K	1	0	4.93361374735832	7.66417464708253
1351	2a1n	1.9	B	417	FE	1	0	0.716050535440445	1.11235619327551
1352	2a1o	1.55	A	1515	K	1	0	4.83422988653183	3.57835984276061
1353	2a1o	1.55	A	715	K	1	0	14.757335960865	10.9235747661913
1354	2a1o	1.55	A	417	FE	1	0	16.4868396222591	12.2037731324367
1356	2a1o	1.55	B	417	FE	1	0	3.61960718035698	2.67928012017947
1357	2a1m	2.1	A	1515	K	1	0	7.63499993085861	17.7272099397555
1359	2a1m	2.1	A	417	FE	1	0	0.338865011930466	0.786788604614965
1360	2a1m	2.1	B	2515	K	1	0	2.99389514327049	6.95133008547274
1361	2a1m	2.1	B	417	FE	1	0	0.73318076133728	1.70232481537628
1363	3pxw	2.11	A	374	NA	1	0	1.69354477524757	3.49032226478872
1364	3pxw	2.11	A	500	FE	1	0	1.94773146510124	4.01418850701883
1365	3pxw	2.11	A	600	FE	1	0	2.82781252264977	5.82799906383296
1366	3pxw	2.11	A	400	CA	1	0	0.438801437616348	0.904350516957307
1367	3pxw	2.11	B	374	NA	1	0	0	0
1368	3pxw	2.11	B	500	FE	1	0	0	0
1369	3pxw	2.11	B	600	FE	1	0	0.411941558122635	0.848993642491159
1370	3pxw	2.11	B	400	CA	1	0	0.392042636871338	0.807982672751925
1372	1r65	1.95	A	802	FE	1	0	2.17193630337715	4.17149180331678
1379	1r65	1.95	B	803	FE	1	0	4.26219788193703	8.18611783271384
1380	1r65	1.95	B	804	FE	1	0	8.30248644948006	15.9460280119452
1389	3wmt	1.5	A	606	CA	1	-1	2.68676275014877	1.39371276869493
1390	3wmt	1.5	B	604	CA	1	-1	0	0
1427	4j99	1.85	C	803	MG	1	-1	9.54685962200165	16.3975804967271
1449	3cly	2	A	1801	MG	1	0	9.05851939320564	16.1167580855344
1450	3cly	2	A	1802	MG	1	0	9.64565899968147	17.16138727297
1452	4k33	2.34	A	802	MG	1	0	0	0
1453	4k33	2.34	A	803	MG	1	0	0.215549856424332	1.22407045383412
1486	2w86	1.8	A	1149	CA	1	0	0	0
1499	1slm	1.9	A	257	ZN	1	-1	0.879994630813599	1.50047713830865
1500	1slm	1.9	A	258	ZN	1	-1	1.78886982798576	3.05019887440922
1501	1slm	1.9	A	259	CA	1	-1	1.45009711384773	2.47255766891065
1502	1slm	1.9	A	260	CA	1	-1	7.70502692461014	13.1378270543375
1518	4lov	1.5	A	203	NA	1	0	0	0
1539	5eci	1.56	A	603	MG	1	0	0.688352704048157	0.21019612540264
1540	5eci	1.56	D	603	MG	1	0	1.7843716442585	0.544877764955319
1542	5ecl	1.85	A	603	MG	1	0	1.63708084821701	1.12856218205399
1543	5ecl	1.85	D	603	MG	1	0	0	0
1544	5ecl	1.85	D	604	MG	1	0	1.59883093833923	1.10219360074154
1545	5ecl	1.85	D	605	MG	1	0	0	0
1547	5eco	1.8	A	603	MG	1	-1	0	0
1550	5ecr	1.72	D	603	MG	1	-1	4.3486961722374	3.52127712745271
1556	3uul	1.95	A	1	MG	1	0	2.58414503931999	5.34667754425949
1613	2h1c	1.8	A	203	MG	1	0	1.16669002175331	1.24428735520909
1614	2h1c	1.8	A	204	MG	1	0	0	0
1615	2h1c	1.8	A	205	MG	1	0	0	0
1623	1xgk	1.4	A	503	K	1	0	6.82056128978729	2.83198258033632
1626	1xgk	1.4	A	966	K	1	0	19.8573525249958	8.24502109014807
1627	1jvj	1.73	A	501	K	1	0	4.88344705104828	4.06600911899887
1642	5imp	2.04	A	402	MG	1	0	1.03890737891197	2.25357038416347
1643	5imp	2.04	A	403	MG	1	0	0.248522773385048	0.539089275430217
1644	5imp	2.04	A	404	MG	1	0	3.10364355146885	6.73234485992166
1645	5imp	2.04	B	402	MG	1	0	0.495432302355766	1.07467902193169
1646	5imp	2.04	B	403	MG	1	0	0.740167036652565	1.60555124812435
1647	5imp	2.04	B	404	MG	1	0	2.76202149689198	5.99130502156359
1648	5imp	2.04	C	402	MG	1	0	0.779346376657486	1.69053819643569
1649	5imp	2.04	C	403	MG	1	0	0.26417538523674	0.573042493374804
1650	5imp	2.04	C	404	MG	1	0	3.72761544585228	8.08584672888285
1651	5imp	2.04	D	402	MG	1	0	2.67729842662811	5.80752606574032
1652	5imp	2.04	D	403	MG	1	0	4.4200968593359	9.58796089960871
1653	5imp	2.04	D	404	MG	1	0	2.24240532517433	4.86416733865503
1685	3k5i	2	A	384	NA	1	0	0	0
1686	3k5i	2	A	401	MG	1	0	1.47713866829872	2.85067548776395
1687	3k5i	2	B	401	MG	1	0	0	0
1688	3k5i	2	C	401	MG	1	0	0.332085877656937	0.640880198114077
1689	3k5i	2	D	401	MG	1	0	0	0
1696	3zoy	2.3	A	1082	FE	1	0	2.58945523202419	7.40553327738312
1697	3zoy	2.3	B	1082	FE	1	0	0.842713534832001	2.41006036696911
1698	3zoy	2.3	C	1082	FE	1	0	0.509337514638901	1.45664466293839
1699	3zoy	2.3	D	1082	FE	1	0	1.36201637983322	3.89520374454402
1700	3zox	2.1	A	1082	FE	1	0	0.184862896800041	0.313374611552635
1701	3zox	2.1	B	1082	FE	1	0	0	0
1702	3zox	2.1	C	1082	FE	1	0	0	0
1703	3zox	2.1	D	1082	FE	1	0	0	0
1711	6a31	2.19	A	202	NA	1	0	0.687843814492226	2.60750816325228
1726	3gis	2.4	X	1001	CA	1	0	0	0
1727	3gis	2.4	Y	1002	CA	1	0	3.21776008605957	13.87770166421
1728	3gis	2.4	Z	1003	CA	1	0	0	0
1732	4ly5	1.66	A	201	ZN	1	0	0.810254067182541	0.926771841121932
1764	1rjw	2.35	A	401	ZN	1	0	0	0
1766	1rjw	2.35	B	401	ZN	1	0	0.543532282114029	2.7311990798625
1767	1rjw	2.35	B	402	ZN	1	0	0.785220608115196	3.94566023069665
1768	1rjw	2.35	C	401	ZN	1	0	0.279433727264404	1.40412826307208
1770	1rjw	2.35	D	401	ZN	1	0	0	0
1771	1rjw	2.35	D	402	ZN	1	0	1.31116577982903	6.58848677943702
1778	1zem	1.9	C	3265	MG	1	0	0	0
1779	1zem	1.9	C	3268	MG	1	0	0	0
1780	1zem	1.9	D	3264	MG	1	0	0	0
1781	1zem	1.9	E	3266	MG	1	0	0.397725045681	0.481711874761494
1782	1zem	1.9	F	3267	MG	1	0	0	0
1787	4h0v	2.03	B	401	CA	1	-1	4.04822966456413	7.94461917862549
1788	4h0x	2.33	B	401	CA	1	-1	1.00683395564556	4.39832654460986
1789	4h0y	1.94	B	401	CA	1	-1	8.20386689901352	13.5312038866032
1790	4h03	1.75	B	401	CA	1	-1	14.1577114164829	15.1547889646366
1875	4gbj	2.05	B	301	NA	1	0	1.27563497424126	2.99470443501711
1876	4gbj	2.05	C	301	NA	1	0	1.09284114837646	2.56557384319851
1877	4gbj	2.05	C	302	NA	1	0	0.326028823852539	0.76539127046789
1878	4gbj	2.05	D	301	NA	1	0	0.301470547914505	0.707737748946074
1880	3e18	1.95	A	358	MG	1	-1	0.321547299623489	0.607661242393226
1881	3e18	1.95	B	358	MG	1	-1	0.280725598335266	0.530516247120047
1882	2vut	2.3	I	1713	ZN	1	0	2.9871950596571	7.40441716356388
1883	2vut	2.3	J	1713	ZN	1	0	1.74847319722176	4.33397333994869
1884	2vut	2.3	K	1712	ZN	1	0	1.98053206503391	4.9091824048271
1885	2vut	2.3	L	1713	ZN	1	0	2.29820645600557	5.69660700148651
1886	2vut	2.3	M	1713	ZN	1	0	1.6492758244276	4.08809184598059
1887	2vut	2.3	N	1713	ZN	1	0	0.372245892882347	0.922693004985039
1888	2vut	2.3	O	1712	ZN	1	0	2.07469980418682	5.14259842067424
1889	2vut	2.3	P	1713	ZN	1	0	3.38919954001904	8.40087461673935
1890	2eih	2.3	A	500	ZN	1	0	0	0
1891	2eih	2.3	B	501	ZN	1	0	0	0
1892	5uju	2.05	A	601	NA	1	0	2.23180229961872	5.65186609332066
1893	5uju	2.05	B	602	NA	1	0	5.5941978096962	14.1668741203396
1901	5huh	2.5	A	308	MG	1	-1	2.97821086645126	16.7485469110712
1902	5huh	2.5	B	307	MG	1	-1	0.518033534288406	2.91326181263061
1904	5h5x	2.3	C	303	MG	1	0	0	0
1905	5h5x	2.3	D	303	MG	1	0	0.444334432482719	2.2202777120939
1906	5h5x	2.3	E	302	MG	1	0	0	0
1907	5h5x	2.3	H	302	MG	1	0	0	0
1908	5h5x	2.3	I	302	MG	1	0	0	0
1909	5h5x	2.3	L	302	MG	1	0	0.426352694630623	2.13042563731518
1917	1vlj	1.78	B	400	FE	1	-1	4.02075682580471	8.50568518497323
1926	3e4v	1.4	A	301	NA	1	0	4.9799108505249	1.92412516243401
1951	1lwd	1.85	A	501	MN	1	-1	2.04864725470543	2.98030345929538
1952	1lwd	1.85	B	502	MN	1	-1	1.52178779244423	2.21384652442036
1976	5v72	2.1	A	401	NA	1	0	0	0
1977	5v72	2.1	B	401	NA	1	0	0.665149599313736	1.47078687899371
1978	5v72	2.1	C	401	NA	1	0	0.671544581651688	1.48492758071128
1979	5v72	2.1	C	402	NA	1	0	2.28123840689659	5.04430118917886
1980	5v72	2.1	D	401	NA	1	0	1.04110088944435	2.30209518356055
1981	5v7n	1.75	A	403	NA	1	0	2.21554818749428	2.13399808384848
1982	5v7n	1.75	A	408	MG	1	0	2.00573931634426	1.93191173592275
1983	5v7n	1.75	A	409	MG	1	0	2.99797455966473	2.88762550187387
1984	5v7n	1.75	B	403	NA	1	0	0.784064829349518	0.755204933864238
1986	5v7n	1.75	B	408	MG	1	0	0.388245940208435	0.373955340467473
1987	5v7n	1.75	C	403	NA	1	0	0.196580484509468	0.189344762705198
1988	5v7n	1.75	C	405	MG	1	0	0.788802564144135	0.759768344867591
1989	5v7n	1.75	D	403	NA	1	0	4.44594551622868	4.28229956872694
1990	5v7n	1.75	D	408	MG	1	0	1.02132795751095	0.983734947282028
1991	5v7n	1.75	D	409	MG	1	0	0	0
1992	5v6q	1.95	A	403	NA	1	0	2.17877249419689	3.18612040073508
1993	5v6q	1.95	B	403	NA	1	0	0.38039243221283	0.556265633083489
1994	5v6q	1.95	D	403	NA	1	0	0.199054896831512	0.291087308702462
1995	5v7g	1.75	A	405	NA	1	0	0.525356307625771	0.487214435686191
1996	5v7g	1.75	B	405	NA	1	0	0.339825138449669	0.315153152876445
1997	5v7g	1.75	C	404	NA	1	0	1.22858235239983	1.13938461540142
1998	5v7g	1.75	D	405	NA	1	0	0.346815541386604	0.321636036571226
2004	4ooa	1.58	A	200	FE	1	0	7.34353277087212	4.2470543790095
2005	4ooa	1.58	B	200	FE	1	0	7.45378288626671	4.31081629650694
2006	4ooa	1.58	B	200	FE	1	0	4.55192258954048	2.63255636082306
2008	4ooa	1.58	C	200	FE	1	0	32.4676818847656	18.7773381722774
2009	4ooa	1.58	D	200	FE	1	0	15.7216495573521	9.09244943513628
2010	4ooa	1.58	D	200	FE	1	0	5.0470567047596	2.91891185522834
2012	4ooa	1.58	E	200	FE	1	0	6.77247935533524	3.9167913582876
2014	4ooa	1.58	F	200	FE	1	0	5.32168102264404	3.07773773124484
2094	3alr	2.1	B	601	ZN	1	0	0.475886717438698	1.26707982554395
2095	3alr	2.1	B	602	ZN	1	0	7.10409045964479	18.9151096633895
2096	3alr	2.1	C	601	ZN	1	0	0.592601880431175	1.57784176794395
2097	3alr	2.1	C	602	ZN	1	0	6.5231706276536	17.3683743896885
2099	3alr	2.1	D	601	ZN	1	0	0.328214898705482	0.873893887416742
2102	2hmo	1.6	A	450	FE	1	0	7.5256755053997	4.99278093642825
2103	2hmo	1.6	A	815	FE	1	0	0.934823542833328	0.620192651095414
2104	2hmo	1.6	A	815	FE	1	0	1.85035046935081	1.2275830378188
2105	2hmm	1.6	A	450	FE	1	0	9.16602715849876	5.54653299078826
2106	2hmm	1.6	A	829	FE	1	0	0.326551139354706	0.197602128962548
2107	2hmm	1.6	A	829	FE	1	0	0.326551139354706	0.197602128962548
2108	2hmk	1.65	A	451	FE	1	0	13.5345102250576	10.0705900425024
2111	2b1x	2	A	502	FE	1	0	0	0
2112	2b1x	2	A	501	FE	1	0	2.0425486266613	5.4185250450511
2113	2b1x	2	A	501	FE	1	0	2.31112295389175	6.13100486582874
2114	2b1x	2	C	502	FE	1	0	1.75411933660507	4.65337073113056
2115	2b1x	2	C	501	FE	1	0	1.75841268897057	4.66476196166821
2116	2b1x	2	C	501	FE	1	0	7.05534437298775	18.7165929265105
2117	2b1x	2	E	502	FE	1	0	0.566428035497665	1.50263435747108
2118	2b1x	2	E	501	FE	1	0	2.27265053987503	6.02894538253938
2119	2b1x	2	E	501	FE	1	0	1.75937101244926	4.66730336801545
2130	2c7x	1.75	A	1407	FE	1	-1	11.8224691450596	16.1056758303309
2178	3ir5	2.3	B	802	FE	1	-1	4.73496982455254	16.7176159295658
2179	3ir5	2.3	B	802	FE	1	-1	4.87350311875343	17.2067302191116
2180	3ir5	2.3	B	802	FE	1	-1	5.1402143239975	18.148398711666
2181	3ir5	2.3	B	802	FE	1	-1	4.12959435582161	14.5802331243998
2190	3ir5	2.3	B	805	FE	1	-1	4.34202811121941	15.3302674482459
2191	3ir5	2.3	B	805	FE	1	-1	4.98710206151009	17.6078107860387
2192	3ir5	2.3	B	805	FE	1	-1	3.84767007827759	13.5848525510642
2193	3ir5	2.3	C	806	FE	1	-1	0	0
2194	3ir5	2.3	C	807	FE	1	-1	0.291135460138321	1.02790333887271
2212	3ir7	2.5	A	1248	FE	1	-1	0	0
2213	3ir7	2.5	A	1248	FE	1	-1	0	0
2214	3ir7	2.5	A	1248	FE	1	-1	0	0
2215	3ir7	2.5	A	1248	FE	1	-1	0.920178562402725	4.94443202999623
2217	3ir7	2.5	B	802	FE	1	-1	0.556212842464447	2.98872021563411
2218	3ir7	2.5	B	802	FE	1	-1	0.559262156486511	3.00510567714372
2219	3ir7	2.5	B	802	FE	1	-1	0.813556134700775	4.37151313781783
2220	3ir7	2.5	B	802	FE	1	-1	0.287758082151413	1.54622196879047
2221	3ir7	2.5	B	803	FE	1	-1	3.17039799690247	17.0356248439553
2222	3ir7	2.5	B	803	FE	1	-1	3.16480726003647	17.0055825027405
2224	3ir7	2.5	B	803	FE	1	-1	2.61298361420631	14.0404501728987
2229	3ir7	2.5	B	805	FE	1	-1	0.258899688720703	1.39115598780108
2230	3ir7	2.5	B	805	FE	1	-1	0.529506713151932	2.84521927327761
2231	3ir7	2.5	B	805	FE	1	-1	0	0
2232	3ir7	2.5	C	806	FE	1	-1	1.04673567414284	5.62446790802366
2233	3ir7	2.5	C	807	FE	1	-1	0.580404669046402	3.11871150778811
2234	3whj	1.65	A	203	CD	1	0	3.26564303040504	2.26691696937838
2242	4u9w	2.49	A	302	NA	1	-1	2.96627435088158	15.8346008748444
2244	4u9w	2.49	E	101	NA	1	-1	2.16578507423401	11.561420507925
2245	4u9w	2.49	H	101	NA	1	-1	1.96449747681618	10.486902395001
2247	3vsi	2.5	B	401	FE	1	-1	0	0
2248	3vsi	2.5	D	401	FE	1	-1	0	0
2283	1wuv	2.3	A	239	MN	1	0	0.307390660047531	1.02645182177475
2284	1wuv	2.3	A	240	CA	1	0	0	0
2285	1wuv	2.3	D	239	MN	1	0	0.701764851808548	2.34336256777638
2286	1wuv	2.3	D	240	CA	1	0	0	0
2287	1wuv	2.3	G	239	MN	1	0	0.791670173406601	2.64357808819455
2288	1wuv	2.3	G	240	CA	1	0	0	0
2289	1wuv	2.3	J	239	MN	1	0	0	0
2290	1wuv	2.3	J	240	CA	1	0	0.272720724344254	0.910680314501012
2291	5sw5	2.05	A	801	FE	1	-1	1.46170395612717	3.40199417069509
2292	5sw5	2.05	A	802	NA	1	-1	0	0
2293	5sw5	2.05	B	801	FE	1	-1	0.439669147133827	1.02329316690298
2294	5sw5	2.05	B	802	NA	1	-1	0	0
2295	5sw4	1.9	A	801	FE	1	-1	2.29669094085693	2.96412152428447
2296	5sw4	1.9	A	802	NA	1	-1	0	0
2297	5sw4	1.9	B	801	FE	1	-1	1.42658850550652	1.84116329153877
2298	5sw4	1.9	B	802	NA	1	-1	0.273075222969055	0.352432294143308
2314	1jmj	2.35	A	501	CA	1	-1	2.68633243441582	15.9908794893169
2315	3flp	2.3	A	301	CA	1	0	0.713902950286865	2.14180364195008
2316	3flp	2.3	A	302	CA	1	0	0.743152856826782	2.22955721960233
2317	3flp	2.3	B	301	CA	1	0	2.05860111117363	6.17607590824255
2318	3flp	2.3	B	302	CA	1	0	3.35706713795662	10.0716460455698
2319	3flp	2.3	C	301	CA	1	0	0	0
2320	3flp	2.3	C	302	CA	1	0	1.34757515788078	4.04290364769567
2321	3flp	2.3	D	301	CA	1	0	0	0
2322	3flp	2.3	D	302	CA	1	0	0	0
2323	3flp	2.3	E	301	CA	1	0	0	0
2324	3flp	2.3	E	302	CA	1	0	5.73194992542267	17.1966098832415
2325	3flp	2.3	F	301	CA	1	0	3.23264071345329	9.69835155044474
2326	3flp	2.3	F	302	CA	1	0	5.01607236266136	15.0488809794662
2327	3flp	2.3	G	301	CA	1	0	0.839899003505707	2.51980834520969
2328	3flp	2.3	G	302	CA	1	0	5.76144695281982	17.2851047936518
2329	3flp	2.3	H	301	CA	1	0	5.87192425131798	17.6165504395612
2331	3flp	2.3	I	301	CA	1	0	2.21577644348145	6.64762174489473
2332	3flp	2.3	I	302	CA	1	0	2.95616638660431	8.86888989822007
2333	3flp	2.3	J	301	CA	1	0	1.04948145151138	3.14858212944534
2334	3flp	2.3	J	302	CA	1	0	3.41064316034317	10.2323811481273
2335	3flp	2.3	K	301	CA	1	0	3.67063546180725	11.0123916152046
2336	3flp	2.3	K	302	CA	1	0	3.08770063519478	9.26351233578359
2339	3flp	2.3	M	301	CA	1	0	1.21637439727783	3.64928325441046
2340	3flp	2.3	M	302	CA	1	0	3.16414415836334	9.49285146981383
2341	3flp	2.3	N	301	CA	1	0	1.715989112854	5.14819448825159
2349	5jrr	1.9	A	502	CU	1	-1	1.57797473669052	2.36446815161057
2350	5jrr	1.9	A	503	CU	1	-1	7.47925987839699	11.2070673284525
2352	5u3e	2.3	A	302	MN	1	0	0	0
2353	5u3e	2.3	A	303	CA	1	0	0	0
2354	5u38	1.6	A	302	MN	1	-1	8.17505586147308	4.9695910496187
2355	5u38	1.6	A	303	CA	1	-1	15.6946584284306	9.54073487237379
2373	1qxj	1.8	A	250	NI	1	-1	5.7675943672657	7.57397785219345
2374	1qxj	1.8	B	251	NI	1	-1	4.43225544691086	5.82041683330582
2385	3ef4	1.18	A	401	CU	1	0	3.16995605826378	0.69415322482314
2386	3ef4	1.18	B	401	CU	1	0	1.10922488570213	0.242896781786387
2387	3ef4	1.18	C	401	CU	1	0	6.49555367231369	1.42238875117284
2390	3trq	1.76	A	359	CA	1	0	15.7775358855724	18.1231446476834
2392	3trq	1.76	A	361	CA	1	0	6.8145409822464	7.82764057328131
2395	3trq	1.76	A	364	NA	1	0	6.61666405200958	7.60034572925305
2396	3trq	1.76	A	365	NA	1	0	5.66668063402176	6.50913129900346
2399	4u5p	1.78	A	203	MG	1	-1	1.15189841389656	1.54001864214967
2400	5xxs	2.09	A	203	NA	1	0	0.98173201084137	2.73375585270317
2401	1jou	1.8	B	3001	NA	1	0	0	0
2402	1jou	1.8	D	3002	NA	1	0	1.13166508078575	1.89586368637788
2403	1jou	1.8	F	3003	NA	1	0	0	0
2405	1u7s	1.4	A	154	FE	1	-1	14.218434035778	5.23036681692435
2406	1u7r	1.15	A	154	FE	1	-1	17.0651746988297	3.08235640737192
2413	2djx	1.58	A	1351	CO	1	0	8.90797743201256	5.46804555303408
2425	1idq	2.03	A	1578	V	1	-1	2.67984336614609	4.61920049493389
2443	2pha	1.9	A	323	MN	1	0	0.498280510306358	0.481645814054141
2444	2pha	1.9	A	324	MN	1	0	1.27595867216587	1.23336215496032
2445	2pha	1.9	B	323	MN	1	0	0.701527208089828	0.678107289619245
2446	2pha	1.9	B	324	MN	1	0	0.234596535563469	0.226764688196211
2453	4dww	1.74	A	301	CA	1	0	7.94567447900772	9.04868371139075
2454	4dww	1.74	A	302	CA	1	0	1.39793786406517	1.5919982131326
2456	3noi	1.84	A	131	CA	1	0	5.2173964381218	7.75225269452152
2457	3noi	1.84	A	132	CA	1	0	1.69499579071999	2.51850488408455
2459	3noi	1.84	A	133	CA	1	0	2.84197819232941	4.22274475778163
2461	3noi	1.84	B	131	CA	1	0	1.34338736534119	1.99606767255834
2462	3noi	1.84	B	132	CA	1	0	2.18910640478134	3.25267679261709
2481	4g6h	2.26	A	603	MG	1	0	5.09503966569901	18.2620036280289
2482	4g6h	2.26	A	604	MG	1	0	2.94987937808037	10.5731654707807
2483	4g6h	2.26	A	605	MG	1	0	2.48545022308826	8.90852611898719
2486	4g6h	2.26	B	603	MG	1	0	0.221567004919052	0.794156151443656
2499	4g74	2.48	A	608	MG	1	0	0.211168199777603	1.0671693865765
2500	4g74	2.48	A	609	MG	1	0	0	0
2501	4g74	2.48	A	610	MG	1	0	0	0
2502	4g74	2.48	A	611	MG	1	0	0	0
2503	4g74	2.48	B	601	MG	1	0	1.29158237576485	6.52719855855783
2504	4g74	2.48	B	605	MG	1	0	0	0
2505	4g74	2.48	B	607	MG	1	0	3.00599946081638	15.1912556382996
2506	4g74	2.48	B	608	MG	1	0	0.200228735804558	1.01188502319009
2507	4g74	2.48	B	609	MG	1	0	0.198598116636276	1.00364454757989
2508	4g74	2.48	B	610	MG	1	0	3.68160636723042	18.6055344348078
2509	4g6g	2.39	A	604	MG	1	0	0	0
2510	4g6g	2.39	A	605	MG	1	0	0.241870939731598	1.12583770293374
2511	4g6g	2.39	A	606	MG	1	0	0.21542227268219	1.0027272705923
2512	4g6g	2.39	A	607	MG	1	0	1.34284849464893	6.25056138505778
2513	4g6g	2.39	B	605	MG	1	0	0.642993345856667	2.99294416928116
2514	4g6g	2.39	B	606	MG	1	0	1.33095340430737	6.19519366832792
2515	4g6g	2.39	B	608	MG	1	0	0.952846363186836	4.43521896278009
2516	4g6g	2.39	B	609	MG	1	0	0	0
2517	4g6g	2.39	B	610	MG	1	0	0	0
2518	4g6g	2.39	B	611	MG	1	0	3.5091350376606	16.3339884528664
2520	4exy	1.47	A	303	ZN	0.9	0	17.3368983268738	7.59912680534624
2522	4exy	1.47	B	303	ZN	0.9	0	17.5338153839111	7.68544097053776
2523	4eyf	1.8	A	302	ZN	1	0	3.72864046692848	3.33812359551816
2524	4eyf	1.8	A	303	ZN	1	0	1.48982557654381	1.33379015507435
2526	4eyf	1.8	B	302	ZN	1	0	1.73578608036041	1.55398971297044
2527	4eyf	1.8	B	303	ZN	1	0	5.22366011142731	4.67656376077186
2573	4eyl	1.9	A	303	ZN	1	0	6.41680347919464	7.51873548764428
2596	4ey2	1.17	A	302	ZN	0.9	0	17.1575120389462	3.09469985269855
2597	4ey2	1.17	A	303	ZN	0.9	0	20.463612049818	3.69102106615008
2598	4ey2	1.17	B	302	ZN	0.9	0	4.62461706995964	0.83414210737381
2599	4ey2	1.17	B	303	ZN	0.9	0	15.3030432462692	2.76020912322593
2601	4eyb	1.16	A	301	ZN	0.9	0	32.5168123543262	6.29657559960447
2602	4eyb	1.16	A	302	ZN	0.9	0	31.2644638717175	6.05406975563747
2603	4eyb	1.16	B	302	ZN	0.9	0	11.846017986536	2.29387078512396
2604	4eyb	1.16	B	303	ZN	0.9	0	15.8948754668236	3.07789458949513
2606	4exs	2.4	B	302	ZN	1	0	0.85252770781517	3.1944858176829
2608	4exs	2.4	A	302	ZN	1	0	0.284048020839691	1.06434935491386
2611	5n0i	1.47	A	302	ZN	1	0	0.643993407487869	0.271442167812527
2613	5n0i	1.47	B	302	ZN	1	0	10.6317636072636	4.48126950068511
2616	5n0h	1.9	A	303	ZN	1	0	2.11642551422119	2.33855710313382
2618	5n0h	1.9	B	302	ZN	0.9	0	3.15948915481567	3.49109557490938
2619	6ex7	1.95	A	301	CD	1	0	4.30702751874924	8.02729833405649
2620	6ex7	1.95	A	302	CD	1	0	5.53757473826408	10.320751704473
2623	6ex7	1.95	B	301	CD	1	0	10.055554330349	18.7412061781399
2624	6ex7	1.95	B	302	CD	1	0	9.87865889072418	18.411522500762
2626	2bef	2.3	A	156	MG	1	0	0	0
2627	2bef	2.3	A	157	BE	1	0	0	0
2628	2bef	2.3	B	156	MG	1	0	0.333130538463593	0.736958011508797
2629	2bef	2.3	B	157	BE	1	0	0.722199559211731	1.59766452224713
2630	2bef	2.3	C	156	MG	1	0	0	0
2631	2bef	2.3	C	157	BE	1	0	2.34604772925377	5.18997470656151
2633	4xkl	2.1	B	503	ZN	1	0	4.39361894130707	10.8118339418353
2634	4xkl	2.1	D	502	ZN	1	0	0.380186378955841	0.935564104157453
2636	2yvo	1.67	A	1001	MG	1	0	7.08018377423286	4.80556724025876
2637	2yvo	1.67	A	1002	MG	1	0	0.456110239028931	0.309577863381498
2638	2yvo	1.67	A	1003	MG	1	0	8.64080047607422	5.86481162207477
2639	2yvp	1.66	A	183	MG	1	-1	6.00323534011841	4.78018584061573
2640	2yvp	1.66	A	184	MG	1	-1	7.63976633548737	6.0833036285965
2641	2yvp	1.66	A	185	MG	1	-1	11.737395375967	9.34611976470071
2642	2yvm	1.7	A	1001	MG	1	-1	8.01198026537895	6.66881874516705
2643	2yvm	1.7	A	1002	MG	1	-1	7.60482794046402	6.32992337976022
2644	4ld2	1.55	A	201	ZN	1	-1	4.78750345110893	2.60196477991117
2645	4ld2	1.55	B	201	ZN	1	-1	4.50154364109039	2.44654863782236
2657	2z6f	1.9	A	3747	FE	1	0	0.726716756820679	0.888028454197213
2659	5jrc	1.9	A	201	CA	1	0	4.58093336224556	4.97868113375589
2660	5jrc	1.9	B	201	CA	1	0	1.28292417526245	1.39431629208343
2661	5jrc	1.9	C	201	CA	1	0	6.43267184495926	6.99120085930962
2662	5jrc	1.9	C	202	CA	1	0	4.68766990303993	5.09468577476979
2663	5jrc	1.9	D	201	CA	1	0	1.75886142253876	1.91157741831173
2675	3ay2	1.9	A	1001	ZN	1	-1	0	0
2676	3ay2	1.9	B	1001	ZN	1	-1	5.11502525210381	6.12483970943125
2688	4qn4	1.8	A	501	CA	1	-1	14.0752802789211	13.0943541067517
2689	4qn4	1.8	B	501	CA	1	-1	17.7380658388138	16.5018791633523
2690	4qn6	1.95	A	501	CA	1	-1	0	0
2691	4qn6	1.95	B	501	CA	1	-1	0.28117823600769	0.408913977849471
2693	4qn3	2.09	B	501	CA	1	-1	7.09537968039513	16.6012850657592
2694	4qn7	2.3	A	501	CA	1	-1	2.85137969255447	8.99373539321246
2695	4qn7	2.3	B	501	CA	1	-1	1.01902094483376	3.21416480235071
2704	1xtg	2.1	A	426	ZN	1	-1	3.78463345766068	11.2204286218062
2711	3s0z	2.5	A	1001	ZN	1	0	0.311044961214066	1.3139682287829
2712	3s0z	2.5	A	1002	ZN	1	0	0	0
2713	3s0z	2.5	B	1001	ZN	1	0	0.950604289770126	4.01570142051603
2714	3s0z	2.5	B	1002	ZN	1	0	0.340140402317047	1.43687787595206
2727	4ram	1.5	A	301	ZN	1	0	22.0532484650612	9.84963266930565
2728	4ram	1.5	A	302	ZN	1	0	16.3518699407578	7.30322800295825
2729	4ram	1.5	A	303	ZN	1	0	33.3184861242771	14.881021509117
2730	4ram	1.5	B	301	ZN	1	0	31.1919976770878	13.9312682811369
2731	4ram	1.5	B	302	ZN	1	0	14.950933098793	6.67752683003648
2733	4ram	1.5	B	305	ZN	1	0	22.8855952322483	10.2213847581042
2753	4dn5	2.5	A	1001	MG	1	-1	0.630845174193382	2.91114550685377
2754	4dn5	2.5	B	1001	MG	1	-1	0	0
2767	4q3j	1.86	A	401	ZN	1	0	10.997224599123	15.6200772408301
2768	4q3j	1.86	A	402	MG	1	0	9.01266372203827	12.8012813989034
2785	1xng	1.7	B	308	MG	1	0	20.1301904022694	18.5834314754356
2795	2r36	2	D	33	NA	1	0	0.47563248872757	0.913743009981906
2818	1q0d	2.2	A	118	NI	1	0	6.38456937670708	15.5881461679877
2822	1q0d	2.2	E	118	NI	1	0	6.95769444108009	16.9874506899575
2823	1q0d	2.2	F	118	NI	1	0	3.85631304979324	9.41532164716383
2825	1q0d	2.2	H	118	NI	1	0	7.89029836654663	19.2644356311258
2828	1q0d	2.2	K	118	NI	1	0	5.00559011101723	12.2213212163605
2829	1q0d	2.2	L	118	NI	1	0	5.54655706882477	13.5421108684197
2831	1q0g	1.6	B	118	NI	1	0	23.9551339745522	17.7519628032111
2832	1q0g	1.6	C	118	NI	1	0	22.7782834768295	16.8798574368466
2833	1q0g	1.6	D	118	NI	1	0	20.6472797393799	15.3006786666357
2837	1q0g	1.6	H	118	NI	1	0	24.6210505962372	18.245443200517
2840	1q0g	1.6	K	118	NI	1	0	22.8494205772877	16.9325757745814
2841	1q0g	1.6	L	118	NI	1	0	19.5723047852516	14.504064122102
2842	1q0m	1.68	A	118	NI	1	0	16.1317825913429	16.6565311022798
2844	1q0m	1.68	C	118	NI	1	0	18.3658739924431	18.9632938755319
2845	1q0m	1.68	D	118	NI	1	0	14.7489967942238	15.2287706147446
2846	1q0m	1.68	E	118	NI	1	0	10.1696163117886	10.5004278404719
2847	1q0m	1.68	F	118	NI	1	0	11.7714293599129	12.1543431607244
2848	1q0f	2.2	A	118	NI	1	0	4.0041931271553	9.24827258481965
2849	1q0f	2.2	B	118	NI	1	0	4.45465847849846	10.288687747106
2850	1q0f	2.2	C	118	NI	1	0	5.7978201508522	13.3909179097309
2851	1q0f	2.2	D	118	NI	1	0	3.34295836091042	7.72105311197625
2852	1q0f	2.2	E	118	NI	1	0	4.7768634557724	11.0328675776466
2853	1q0f	2.2	F	118	NI	1	0	5.04802766442299	11.6591630223124
2854	1q0f	2.2	G	118	NI	1	0	6.94364601373672	16.037371560385
2855	1q0f	2.2	H	118	NI	1	0	6.38610756397247	14.7496555585851
2856	1q0f	2.2	I	118	NI	1	0	1.42536610364914	3.29209238943629
2857	1q0f	2.2	J	118	NI	1	0	2.30483856797218	5.32336461707094
2858	1q0f	2.2	K	118	NI	1	0	0.920520305633545	2.12607700334623
2859	1q0f	2.2	L	118	NI	1	0	5.1281730234623	11.8442696858299
2867	1q0k	2.1	H	118	NI	1	0	6.05701096355915	19.0436935759545
2872	4gsm	1.7	A	401	NI	1	0	0.166560128331184	0.122847270430265
2873	4gsm	1.7	A	402	NI	1	0	3.05139097571373	2.25056934623284
2874	4gsm	1.7	B	401	NI	1	0	1.23755824565887	0.912767357243047
2875	4gsm	1.7	B	402	NI	1	0	1.96058323979378	1.44603821684773
2886	1ziu	2	A	500	NI	1	0	9.22310790419579	11.4202267499936
2904	3hrd	2.2	A	426	MG	1	-1	1.46417318284512	3.31693218597151
2905	3hrd	2.2	A	427	MG	1	-1	0.50120621919632	1.1354307015554
2907	3hrd	2.2	D	907	FE	1	-1	0	0
2908	3hrd	2.2	D	907	FE	1	-1	0	0
2909	3hrd	2.2	D	908	FE	1	-1	0.161019578576088	0.364773215878354
2910	3hrd	2.2	D	908	FE	1	-1	0	0
2911	3hrd	2.2	E	5663	CA	1	-1	0	0
2913	3hrd	2.2	H	907	FE	1	-1	0.319301530718803	0.723344456139392
2914	3hrd	2.2	H	907	FE	1	-1	0.641134962439537	1.45242489586466
2915	3hrd	2.2	H	908	FE	1	-1	0.487153634428978	1.1035959926538
2916	3hrd	2.2	H	908	FE	1	-1	0.867909535765648	1.96615902291631
2919	2qtm	2.4	B	190	CO	1	0	2.18103751540184	9.46466323254558
2946	1yun	2	B	230	MG	1	-1	2.64835055172443	3.90273993647995
2948	2h2a	2.1	A	1304	CA	1	0	0.279607027769089	0.676247797798609
2950	1npe	2.3	A	5001	CD	1	0	0.606109738349915	2.10327201815418
2953	1npe	2.3	B	5002	CD	1	0	4.15228280425072	14.4089108710144
2954	1npe	2.3	B	5004	CD	1	0	4.39509031176567	15.2514797474273
2955	1npe	2.3	B	5006	CD	1	0	1.84697470068932	6.40922070003221
2965	4xkp	1.9	A	501	NI	0.93	-1	11.335228741169	15.4239997045848
2966	4xkq	1.9	A	501	NI	0.93	-1	14.0426318049431	18.755990392031
2967	4xkn	1.85	A	501	NI	1	-1	1.41645115613937	1.68936389693912
2968	4xkr	1.75	A	501	NI	1	-1	0	0
2969	4xkr	1.75	A	523	NA	1	-1	0	0
2989	4oeu	2.2	A	501	NI	1	0	1.10697516798973	5.02525348153411
2990	4oeu	2.2	A	503	MG	1	0	2.34039428830147	10.6245155461158
2991	4oeu	2.2	B	501	NI	1	0	1.03952671587467	4.71906472675418
2993	4oeu	2.2	B	505	MG	1	0	0	0
3017	1q16	1.9	B	1403	FE	1	-1	9.67307162284851	12.6361596130808
3018	1q16	1.9	B	1403	FE	1	-1	7.41598257422447	9.68767159759524
3019	1q16	1.9	B	1403	FE	1	-1	8.13922867178917	10.6324647197308
3020	1q16	1.9	B	1403	FE	1	-1	11.0791061222553	14.4728998534157
3022	1q16	1.9	B	1404	FE	1	-1	12.1840038597584	15.9162434359815
3026	1q16	1.9	B	1405	FE	1	-1	11.2870838940144	14.7445759160701
3028	1q16	1.9	C	806	FE	1	-1	8.06954899430275	10.5414401101922
3029	1q16	1.9	C	807	FE	1	-1	9.77199968695641	12.7653915673351
3036	5ocb	1.78	A	501	CU	1	0	0.885518655180931	0.976221420401198
3038	5ocb	1.78	A	503	FE	1	0	7.46485781669617	8.22947531187455
3039	5ocf	1.8	A	501	CU	1	0	0.430576622486115	0.489251937527404
3041	5ocf	1.8	A	503	FE	1	0	6.90819974243641	7.84959107119805
3043	3ayf	2.5	A	802	FE	1	-1	0.957837730646133	7.2661599982435
3044	3ayf	2.5	A	803	ZN	1	-1	0	0
3059	3a8o	1.47	A	300	FE	1	-1	34.5916265547276	18.5617143855608
3061	4ob3	1.92	A	301	CO	1	-1	2.76182752847672	3.59328615715134
3065	3x28	1.65	A	300	FE	0.9	-1	10.3680368959904	7.68853394226551
3067	3wve	1.57	A	301	FE	1	0	19.1001283526421	12.7424590211513
3070	3x24	1.24	A	301	FE	0.9	0	4.65602931380272	1.59218359499089
3073	3x20	1.18	A	301	FE	0.9	0	34.5976519286633	10.0527018217187
3076	3x26	1.34	A	301	FE	0.9	0	21.3936461210251	6.93549660244634
3079	3wvd	1.18	A	301	FE	0.9	0	24.0072249770164	6.71865101424056
3083	3x25	1.2	A	301	FE	0.9	-1	5.78869432210922	1.76920176248961
3085	3a8h	1.66	A	300	FE	1	-1	9.33863705396652	5.93630855298594
3086	3a8g	1.11	A	301	FE	1	0	60.0418510138988	11.962819386536
3090	3a8m	1.32	A	300	FE	1	0	16.5745584070683	5.10147347679741
3101	1et5	1.9	A	501	CU	1	0	1.47552566230297	1.64927192262356
3105	2dv6	2.2	A	500	CU	1	0	0.227387621998787	0.603521315414895
3107	2dv6	2.2	A	502	CU	1	0	0	0
3108	2dv6	2.2	A	2503	K	1	0	0.219491451978683	0.582563863651265
3109	2dv6	2.2	B	500	CU	1	0	1.71184410154819	4.54349464379366
3110	2dv6	2.2	B	501	CU	1	0	6.30206257104874	16.7266348366733
3111	2dv6	2.2	B	502	CU	1	0	1.47281074523926	3.9090646634976
3112	2dv6	2.2	B	3503	K	1	0	0	0
3113	2dv6	2.2	C	500	CU	1	0	0.440250501036644	1.16849186530868
3115	2dv6	2.2	C	502	CU	1	0	1.37558801472187	3.65102001704994
3116	2dv6	2.2	C	4503	K	1	0	0.456861153244972	1.21257919247148
3117	2dv6	2.2	D	500	CU	1	0	0.967933088541031	2.56904183757433
3119	2dv6	2.2	D	502	CU	1	0	0.712851449847221	1.89201616369296
3120	2dv6	2.2	D	5503	K	1	0	0	0
3121	2dv6	2.2	E	500	CU	1	0	0.451105564832687	1.19730295364842
3122	2dv6	2.2	E	501	CU	1	0	5.75327481329441	15.270067919023
3123	2dv6	2.2	E	502	CU	1	0	0.727540150284767	1.93100247560208
3124	2dv6	2.2	E	6503	K	1	0	0	0
3125	2dv6	2.2	F	500	CU	1	0	0	0
3127	2dv6	2.2	F	502	CU	1	0	0.456166654825211	1.21073588371781
3128	2dv6	2.2	F	7503	K	1	0	0.695320755243301	1.84548728185414
3129	2zoo	1.95	A	500	CU	1	0	0	0
3131	2zoo	1.95	A	600	FE	1	0	0.497481808066368	0.744770500293729
3132	1et8	1.8	A	501	CU	1	0	2.32009083032608	2.82215120904909
3136	1et7	1.7	A	501	CU	1	0	8.08176200091839	8.26912777141681
3141	1l9o	1.7	A	501	CU	1	0	0.318925350904465	0.332217381548446
3142	1l9o	1.7	A	502	CU	1	0	4.82704362273216	5.02822264485406
3143	1l9o	1.7	B	501	CU	1	0	1.23055818676949	1.28184445830747
3144	1l9o	1.7	B	502	CU	1	0	4.58963423967361	4.78091801325865
3145	1l9o	1.7	C	501	CU	1	0	3.32002115249634	3.45839084408408
3146	1l9o	1.7	C	502	CU	1	0	1.94335594773293	2.02435002585703
3147	1l9p	1.75	A	501	CU	1	0	0	0
3148	1l9p	1.75	A	502	CU	1	0	4.93207496404648	5.37150861078272
3149	1l9p	1.75	B	501	CU	1	0	1.5661903321743	1.70573299698845
3150	1l9p	1.75	B	502	CU	1	0	0.302076101303101	0.328990206406363
3151	1l9p	1.75	C	501	CU	1	0	3.12877833843231	3.40754306619983
3152	1l9p	1.75	C	502	CU	1	0	2.19211745262146	2.38742828147244
3153	1j9q	1.65	A	601	CU	1	0	0.633629500865936	0.731826515167633
3154	1j9q	1.65	A	602	CU	1	0	7.53036549687386	8.69738668400116
3155	1j9q	1.65	B	701	CU	1	0	1.30381786823273	1.50587777771211
3157	1j9q	1.65	C	801	CU	1	0	3.18817394971848	3.68226269163297
3158	1j9q	1.65	C	802	CU	1	0	11.1668019890785	12.897379824604
3159	1j9s	1.9	A	601	CU	1	0	0.349709212779999	0.493293647740873
3160	1j9s	1.9	A	602	CU	1	0	8.39476954936981	11.8415149365405
3161	1j9s	1.9	B	701	CU	1	0	0.33426496386528	0.471508330813438
3162	1j9s	1.9	B	702	CU	1	0	1.43303346633911	2.02141114932935
3163	1j9s	1.9	C	801	CU	1	0	1.83952885866165	2.59480725853114
3164	1j9s	1.9	C	802	CU	1	0	9.68952807784081	13.6678778024922
3165	1j9r	2	A	600	CU	1	0	9.16340151429176	16.5138823965444
3166	1j9r	2	A	601	CU	1	0	4.38750946521759	7.90697686730104
3167	1j9r	2	A	602	CU	1	0	7.70269739627838	13.8814637177563
3169	1j9r	2	B	701	CU	1	0	4.4795680642128	8.0728815716394
3170	1j9r	2	B	702	CU	1	0	1.80589836835861	3.25451040914223
3172	1j9r	2	C	801	CU	1	0	7.39814871549606	13.3326206291192
3173	1j9r	2	C	802	CU	1	0	0.722921282052994	1.30281715569796
3174	1j9t	1.95	A	600	CU	1	0	2.3704659640789	3.69342458165538
3175	1j9t	1.95	A	601	CU	1	0	2.75149536132812	4.28710610879964
3176	1j9t	1.95	A	602	CU	1	0	0.365473031997681	0.569443713654334
3177	1j9t	1.95	B	700	CU	1	0	7.09125506877899	11.0488889238599
3178	1j9t	1.95	B	701	CU	1	0	0.740346729755402	1.15353466395529
3179	1j9t	1.95	B	702	CU	1	0	0.406804770231247	0.633842817511577
3180	1j9t	1.95	C	800	CU	1	0	8.17916089296341	12.7439559541107
3181	1j9t	1.95	C	801	CU	1	0	4.81682130694389	7.50509186245819
3182	1j9t	1.95	C	802	CU	1	0	0	0
3193	2np1	2	A	350	FE	1	0	4.62514397501945	10.4469485791499
3194	2np1	2	B	437	FE	1	0	1.2573778629303	2.8400766139507
3195	1euo	2	A	260	FE	1	-1	1.99466514587402	3.35276362172509
3196	2a3f	1.4	X	201	FE	1	-1	13.4387912154198	8.03702769379789
3197	2acp	1.4	X	201	FE	1	-1	5.44827371835709	3.13494878515503
3198	2ah7	1.7	X	201	FE	1	-1	0	0
3199	1pee	1.5	A	201	FE	1	-1	0.492699295282364	0.242905850514885
3200	1t68	1.45	X	201	FE	1	-1	3.17930164933205	3.68881691908754
3201	2gtf	1.4	X	201	FE	1	-1	0	0
3202	2hys	1.2	A	201	FE	1	-1	0.35818350315094	0.112964597130706
3203	2al0	1.6	X	201	FE	1	-1	0	0
3204	1pm1	1.1	X	180	FE	1	-1	21.5137680470943	3.80240416348948
3205	1ml7	1.25	A	185	FE	1	-1	12.1313904821873	3.39654356881908
3208	5hwz	1.45	A	201	FE	1	-1	11.0852717459202	5.62180733058257
3210	4hpb	1.6	A	201	FE	1	-1	2.44598624110222	1.73868745087567
3211	4hpc	1.4	A	201	FE	1	-1	0	0
3212	1ike	1.5	A	185	FE	1	-1	4.06707772612572	2.77898341377535
3213	4hpd	1.3	A	201	FE	1	-1	4.60204553604126	1.51045642823516
3214	1koi	1.08	A	185	FE	1	-1	4.62523964047432	0.841407988083667
3215	3mvf	1.4	A	185	FE	1	-1	3.04368844628334	1.17714888276744
3216	4hpa	1.5	A	201	FE	1	-1	1.74266856908798	0.962658824411067
3221	1u0x	1.45	A	185	FE	1	-1	12.4348537027836	5.19650626184002
3224	4xmc	1.42	A	201	FE	1	-1	2.77870818972588	1.49072950228923
3228	4xmg	1.8	A	201	FE	1	-1	0	0
3233	4g3r	2.2	A	501	FE	1	0	2.81730285286903	11.3026184175426
3234	4g3r	2.2	A	503	K	1	0	1.23006537556648	4.93484560367646
3235	4g3r	2.2	B	501	FE	1	0	0.282989233732224	1.13531236927148
3236	4g3r	2.2	B	503	K	1	0	0.600490301847458	2.40908156642564
3237	4fyz	2.32	A	501	FE	1	0	3.05341908335686	11.2569578961064
3238	4fyz	2.32	B	501	FE	1	0	0.314258545637131	1.15856837957501
3239	1fwx	1.6	A	4903	CA	1	0	7.69088557362556	5.57342645403324
3240	1fwx	1.6	A	4904	CA	1	0	4.44155088067055	3.21870039945174
3241	1fwx	1.6	A	4905	CA	1	0	5.14463087916374	3.72820797391087
3248	1fwx	1.6	B	4903	CA	1	0	0.47429558634758	0.343712238625246
3249	1fwx	1.6	B	4909	CA	1	0	5.34923619031906	3.87648099728262
3250	1fwx	1.6	B	4905	CA	1	0	1.45038929581642	1.05106699296268
3251	1fwx	1.6	B	4701	CU	1	0	22.3457286953926	16.1934896339231
3252	1fwx	1.6	B	4701	CU	1	0	20.9493596553802	15.1815690960789
3257	1fwx	1.6	C	4903	CA	1	0	10.4676467478275	7.58569005203835
3258	1fwx	1.6	C	4910	CA	1	0	6.92203193902969	5.01625381841111
3259	1fwx	1.6	C	4905	CA	1	0	6.0198957324028	4.36249446642804
3266	1fwx	1.6	D	4903	CA	1	0	13.401570379734	9.71184136178565
3267	1fwx	1.6	D	4904	CA	1	0	6.19193768501282	4.48716975533555
3274	1qni	2.4	A	701	CU	1	0	0	0
3275	1qni	2.4	A	701	CU	1	0	0	0
3276	1qni	2.4	A	801	CU	1	0	2.25448569655418	12.2001006626901
3279	1qni	2.4	A	801	CU	1	0	0.225185081362724	1.21858414190105
3280	1qni	2.4	A	901	CA	1	0	0	0
3281	1qni	2.4	A	903	CA	1	0	0	0
3282	1qni	2.4	B	701	CU	1	0	0	0
3283	1qni	2.4	B	701	CU	1	0	0	0
3284	1qni	2.4	B	801	CU	1	0	2.28658750653267	12.3738199190854
3285	1qni	2.4	B	801	CU	1	0	2.36333228647709	12.7891183619489
3287	1qni	2.4	B	801	CU	1	0	3.12317270040512	16.9009809717141
3288	1qni	2.4	B	901	CA	1	0	1.01339630782604	5.48396983222228
3289	1qni	2.4	B	903	CA	1	0	0.238275483250618	1.28942254928743
3290	1qni	2.4	C	701	CU	1	0	0.742586255073547	4.01848918588742
3291	1qni	2.4	C	701	CU	1	0	2.47428481280804	13.3895380446737
3292	1qni	2.4	C	801	CU	1	0	2.55499012768269	13.8262713506168
3295	1qni	2.4	C	801	CU	1	0	2.94956780970097	15.9615213895538
3296	1qni	2.4	C	901	CA	1	0	0.471427693963051	2.55112047499096
3297	1qni	2.4	C	903	CA	1	0	0.455592393875122	2.46542810252828
3298	1qni	2.4	D	701	CU	1	0	0	0
3299	1qni	2.4	D	701	CU	1	0	0	0
3304	1qni	2.4	D	901	CA	1	0	0	0
3305	1qni	2.4	D	903	CA	1	0	1.84869337081909	10.0041609016026
3307	1qni	2.4	E	701	CU	1	0	3.54665713012218	19.1926551843899
3308	1qni	2.4	E	801	CU	1	0	2.80436308681965	15.1757477734275
3310	1qni	2.4	E	801	CU	1	0	2.56202287971973	13.8643302731209
3311	1qni	2.4	E	801	CU	1	0	1.97545586526394	10.6901360464049
3313	1qni	2.4	E	903	CA	1	0	1.86927609145641	10.1155453466336
3314	1qni	2.4	F	701	CU	1	0	1.060889929533	5.74098255302596
3315	1qni	2.4	F	701	CU	1	0	1.060889929533	5.74098255302596
3320	1qni	2.4	F	901	CA	1	0	2.48894162476063	13.4688540729892
3345	1ti7	1.7	A	380	K	1	0	3.55622732639313	3.35558127858279
3346	1ti7	1.7	A	381	K	1	0	8.09102186560631	7.6345188166564
3347	1ti7	1.7	A	382	K	1	0	7.88359442353249	7.43879410238651
3365	4c0n	1.77	A	1157	FE	1	-1	8.13887166976929	11.2347306442705
3388	4ne0	2.17	A	401	FE	1	0	0.533955514431	1.99528003497252
3389	4ne0	2.17	B	401	FE	1	0	0.838857978582382	3.13463691183437
3390	4ne0	2.17	C	401	FE	1	0	2.63496512174606	9.84631314285807
3391	4ne0	2.17	D	401	FE	1	0	0	0
3396	4m25	1.84	A	401	FE	1	0	0	0
3397	4m25	1.84	A	402	FE	1	0	1.1386353969574	1.58504262148097
3398	4m25	1.84	B	401	FE	1	0	4.48881459236145	6.24867766662987
3399	4m25	1.84	B	402	FE	1	0	10.5452425777912	14.6795547772078
3400	4m25	1.84	C	401	FE	1	0	0.619709074497223	0.862669192866557
3401	4m25	1.84	C	402	FE	1	0	6.88423866033554	9.58323978400587
3402	4m25	1.84	D	401	FE	1	0	1.06194517016411	1.47828591837473
3403	4m25	1.84	D	402	FE	1	0	13.0118686258793	18.1132395677013
3404	4m2c	2.35	B	401	FE	1	0	2.7300291955471	11.5119041440316
3406	4m2c	2.35	D	401	FE	1	0	2.49996939301491	10.5417940582502
3407	4m27	2.35	A	401	FE	1	0	4.3047848045826	15.0164630944837
3408	4m27	2.35	B	401	FE	1	0	1.07795158028603	3.76024038961874
3411	4m2f	1.92	A	401	FE	1	0	2.67808023095131	4.54528837540367
3412	4m2f	1.92	B	401	FE	1	0	1.79891818761826	3.05315788688329
3413	4m2f	1.92	C	401	FE	1	0	2.5489342212677	4.32609932484137
3414	4m2f	1.92	D	401	FE	1	0	3.97037732601166	6.73859945336588
3415	4m2e	2.06	B	401	FE	1	0	2.03892955183983	4.4434453485188
3416	4m2e	2.06	C	401	FE	1	0	2.30644550919533	5.02644364951705
3417	4m2e	2.06	D	401	FE	1	0	0.85975193977356	1.87365950814162
3420	4m2g	2.39	C	401	FE	1	0	0	0
3421	4m2g	2.39	D	401	FE	1	0	1.42056842148304	7.49774732825588
3422	4m26	2.02	A	401	FE	1	0	0	0
3423	4m26	2.02	A	402	FE	1	0	6.36991557478905	14.7914395465199
3426	4m26	2.02	D	401	FE	1	0	0.574260264635086	1.33347700525664
3427	4yi8	1.2	A	301	CA	1	0	18.6544754803181	4.7567891067775
3428	4yi8	1.2	A	302	CA	1	0	10.1080068945885	2.57748658012435
3429	4yi9	1.35	A	301	NA	1	0	0	0
3430	4yi9	1.35	A	302	CA	1	0	2.31468892097473	1.17374523070281
3432	4mlw	1.45	A	301	CA	1	-1	14.5221534967422	8.71167189988267
3433	4m2q	1.9	A	301	CA	1	-1	0	0
3446	2b9f	1.8	A	600	MG	1	-1	0	0
3450	1d8u	2.35	A	166	FE	1	0	0	0
3451	1d8u	2.35	B	166	FE	1	0	0	0
3452	2gnv	2.3	A	166	FE	1	-1	0.867939725518227	2.26721557428487
3453	2gnv	2.3	B	166	FE	1	-1	0.148822456598282	0.388751303580203
3454	2gnw	2.4	A	166	FE	1	0	0	0
3455	2gnw	2.4	B	166	FE	1	0	0	0
3456	3qqq	1.84	A	163	FE	1	0	0	0
3457	3qqq	1.84	B	163	FE	1	0	0	0
3469	3ddc	1.8	A	600	MG	1	-1	1.07142618298531	1.23329121127588
3481	4x7f	1.7	A	601	NA	1	0	13.9369306564331	17.6688822626307
3502	4zlp	2.48	A	5001	CA	1	0	1.68272146582603	8.59652435654166
3503	4zlp	2.48	A	5002	CA	1	0	0.221037536859512	1.12921527244212
3504	4zlp	2.48	A	5003	CA	1	0	0.224700853228569	1.14793050053267
3505	4zlp	2.48	B	5001	CA	1	0	2.10932174324989	10.7759028078863
3506	4zlp	2.48	B	5002	CA	1	0	1.3688705265522	6.99315744705364
3507	4zlp	2.48	B	5003	CA	1	0	0.207040280103683	1.05770771371825
3511	5czx	2.1	A	1702	CA	1	0	3.02348481118679	8.5081324400552
3512	5czx	2.1	A	1703	CA	1	0	6.66362252831459	18.751535732639
3513	5czx	2.1	A	1704	CA	1	0	0.248747199773788	0.699978376506878
3514	5czx	2.1	B	1702	CA	1	0	2.16734391450882	6.09893873961968
3515	5czx	2.1	B	1703	CA	1	0	0.253032505512238	0.712037275408433
3516	5czx	2.1	B	1704	CA	1	0	0.25700506567955	0.723216231788691
3525	3c25	2.5	A	801	CA	1	-1	1.76928988099098	18.2697998920805
3526	3c25	2.5	A	802	CA	1	-1	0.61953803896904	6.39738837925936
3528	3c25	2.5	B	803	CA	1	-1	0.202740997076035	2.09351632571274
3539	4hpp	2.5	A	501	MG	1	0	0.408432453870773	2.30352598260611
3540	4hpp	2.5	A	502	CA	1	0	0	0
3563	4o1r	1.4	A	203	NA	1	0	22.74722635746	9.72901808617253
3570	4u9u	1.55	A	1503	MG	1	0	0	0
3571	4u9u	1.55	A	1504	NA	1	0	0	0
3572	4u9u	1.55	B	1503	MG	1	0	2.62049333751202	2.72100799189478
3573	4u9u	1.55	B	1504	NA	1	0	3.40590542554855	3.53654626233857
3581	5e1b	1.65	A	309	U	1	0	15.3968985080719	8.84008011340522
3582	5e1b	1.65	A	310	U	1	0	16.3718235492706	9.39982726407588
3583	5e1b	1.65	A	311	U	1	0	16.8254355490208	9.66027171335092
3586	5e1b	1.65	A	314	U	1	0	7.51086691021919	4.31233988667404
3587	5e1b	1.65	A	315	U	1	0	23.7486323416233	13.6351987597256
3589	5e1b	1.65	A	317	U	1	0	15.6302424967289	8.97405151632802
3590	5e1b	1.65	A	318	U	1	0	15.8990924656391	9.12841087038558
3591	5e1b	1.65	A	319	U	1	0	23.9984376430511	13.7786263596405
3592	5e1b	1.65	A	320	U	1	0	25.1545399427414	14.4423974186918
3595	5e1b	1.65	A	323	U	1	0	27.3110885620117	15.6805735949717
3598	5e1b	1.65	A	326	U	1	0	15.6166971027851	8.9662775693169
3599	5e1b	1.65	A	327	U	1	0	6.27761688828468	3.60427340576834
3601	5e1b	1.65	B	303	U	1	0	18.799660474062	10.7937637124863
3602	5e1b	1.65	B	304	U	1	0	13.6308411359787	7.8261025019977
3603	5e1b	1.65	B	305	U	1	0	18.9930807352066	10.9048151771015
3607	5e1b	1.65	B	309	U	1	0	29.3943340182304	16.8766590729219
3611	5e1b	1.65	B	313	U	1	0	20.125704318285	11.5551052704349
3612	5e1b	1.65	B	314	U	1	0	33.11722651124	19.014150012929
3614	5e1b	1.65	B	316	U	1	0	18.0558543503284	10.3667076174832
3616	5e1b	1.65	B	318	U	1	0	23.9850888550282	13.7709615005121
3617	5e1b	1.65	B	319	U	1	0	16.5880279541016	9.52396353315078
3618	5e1b	1.65	B	320	U	1	0	14.9555336833	8.58666896183226
3619	5e1b	1.65	B	321	U	1	0	25.0791885256767	14.3991354609896
3622	5e1b	1.65	B	324	U	1	0	27.5574207901955	15.8220031641925
3624	5e1b	1.65	B	326	U	1	0	6.49704164266586	3.73025555664832
3625	5e1b	1.65	B	327	U	1	0	9.32280403375626	5.35265762858593
3626	5e1b	1.65	B	328	U	1	0	19.7727172672749	11.3524429501997
3627	5e1b	1.65	B	329	U	1	0	7.70608967542648	4.42442653788171
3628	5e1b	1.65	D	101	U	1	0	6.79400986433029	3.90075876905586
3629	5e1b	1.65	E	101	U	1	0	0.770039349794388	0.442115562384017
3634	3sud	1.96	B	1202	ZN	1	0	10.9912822395563	16.7792823948544
3636	3sud	1.96	D	1202	ZN	1	0	1.43287928402424	2.18743234442727
3643	3su1	1.4	A	1183	ZN	1	0	58.5819151997566	18.5774218420591
3644	3suf	2.19	A	1202	ZN	1	0	6.78503914177418	16.0281022203618
3645	3suf	2.19	B	1203	ZN	1	0	7.56624631583691	17.8735250176755
3646	3suf	2.19	C	1202	ZN	1	0	0	0
3647	3suf	2.19	D	1202	ZN	1	0	0.688270270824432	1.62588110748355
3648	3sv8	2.5	A	3	ZN	1	0	1.42178893089294	10.8396203604103
3654	3sue	2.2	D	1202	ZN	1	0	3.82089605927467	9.4385811978649
3657	3su4	2.26	B	2	ZN	1	-1	7.13782396912575	19.2706805511335
3661	4gnd	2.27	A	1503	ZN	1	0	5.17376977205276	14.7194204279138
3662	4gnd	2.27	A	1504	ZN	1	0	1.30417481064796	3.71038916236604
3663	4gnd	2.27	C	1501	ZN	1	0	6.4939289689064	18.4752842086181
3666	4gnd	2.27	C	1504	ZN	1	0	6.42676886916161	18.2842134273621
3667	4gnf	1.55	A	1501	ZN	1	0	0	0
3668	4gnf	1.55	A	1502	ZN	1	0	0	0
3669	4gnf	1.55	A	1503	ZN	1	0	0	0
3671	4gne	1.47	A	1501	ZN	1	0	20.4913094639778	8.56739428915236
3672	4gne	1.47	A	1502	ZN	1	0	0	0
3673	4gne	1.47	A	1503	ZN	1	0	1.27684161067009	0.533846243063517
3674	4gne	1.47	A	1504	ZN	1	0	2.58054828643799	1.07892429513211
3675	4gng	1.73	A	1501	ZN	1	0	12.2674264907837	13.6390879285074
3676	4gng	1.73	A	1502	ZN	1	0	0.280705004930496	0.312091463083276
3677	4gng	1.73	A	1503	ZN	1	0	2.57716801762581	2.86532883892841
3679	4gng	1.73	D	1501	ZN	1	0	2.11071106791496	2.34671589083189
3680	4gng	1.73	D	1502	ZN	1	0	0.331514686346054	0.368582347149546
3681	4gng	1.73	D	1503	ZN	1	0	3.45087444782257	3.83672651208934
3682	4gng	1.73	D	1504	ZN	1	0	9.74743023514748	10.8373192141281
3684	2fyg	1.8	A	302	ZN	1	0	3.80626925826073	4.66049276351416
3686	3r24	2	B	998	ZN	1	-1	0.867266952991486	1.72353187950039
3711	5e2b	1.95	A	304	U	1	0	3.64110636711121	3.99729483110946
3712	5e2b	1.95	A	305	U	1	0	10.0110844671726	10.9904074030867
3720	5e2b	1.95	A	313	U	1	0	6.25067687034607	6.86214542038457
3728	5e2b	1.95	A	321	U	1	0	10.3881069123745	11.404320118117
3734	5e2b	1.95	A	327	U	1	0	13.0415656268597	14.31735312033
3735	5e2b	1.95	A	328	U	1	0	6.51537415385246	7.15273623260212
3737	5e2b	1.95	B	302	U	1	0	3.2248352766037	3.54030239072438
3740	5e2b	1.95	B	305	U	1	0	7.26678276062012	7.97765133030846
3744	5e2b	1.95	B	309	U	1	0	16.9237357974052	18.5792938807715
3745	5e2b	1.95	B	310	U	1	0	15.3478367626667	16.8492324861443
3746	5e2b	1.95	B	311	U	1	0	3.18776795268059	3.49960933550854
3749	5e2b	1.95	B	314	U	1	0	11.0040082633495	12.0804701358534
3751	5e2b	1.95	B	316	U	1	0	6.46376720070839	7.09608081132379
3752	5e2b	1.95	B	317	U	1	0	17.2985547780991	18.9907694257428
3755	5e2b	1.95	B	320	U	1	0	11.1276282072067	12.2161831821152
3757	5e2b	1.95	B	322	U	1	0	11.0007673799992	12.0769131849564
3759	5e2b	1.95	D	101	U	1	0	12.830676317215	14.0858329429628
3764	5e2a	1.75	A	308	U	1	0	18.0223568975925	16.0103472732182
3768	5e2a	1.75	A	312	U	1	0	4.41957914829254	3.92617806943277
3771	5e2a	1.75	A	315	U	1	0	12.2925744056702	10.9202299022072
3772	5e2a	1.75	A	316	U	1	0	15.0535017549992	13.3729302198708
3773	5e2a	1.75	A	317	U	1	0	5.67204520106316	5.03881901145692
3775	5e2a	1.75	A	319	U	1	0	19.0208189487457	16.8973393951388
3779	5e2a	1.75	A	323	U	1	0	17.8382849991322	15.8468179282237
3780	5e2a	1.75	A	324	U	1	0	16.0813470184803	14.2860312479701
3785	5e2a	1.75	B	305	U	1	0	2.61754113435745	2.32531923742988
3786	5e2a	1.75	B	306	U	1	0	17.4882306456566	15.5358474413957
3787	5e2a	1.75	B	307	U	1	0	20.4739181995392	18.1882155968523
3789	5e2a	1.75	B	309	U	1	0	16.6574712693691	14.7978333244488
3790	5e2a	1.75	B	310	U	1	0	9.98650845885277	8.87161621046142
3791	5e2a	1.75	B	311	U	1	0	7.61445662379265	6.76438051770063
3793	5e2a	1.75	B	313	U	1	0	14.5874138772488	12.9588744158265
3794	5e1m	1.75	A	304	U	1	0	17.05652526021	15.77269616797
3795	5e1m	1.75	A	305	U	1	0	18.5133625864983	17.119871528866
3796	5e1m	1.75	A	306	U	1	0	19.4685756862164	18.0031927456416
3798	5e1m	1.75	A	308	U	1	0	10.9597821831703	10.1348445438665
3799	5e1m	1.75	A	309	U	1	0	20.1721458435059	18.6538054929529
3804	5e1m	1.75	A	314	U	1	0	10.8092281520367	9.99562634367639
3807	5e1m	1.75	A	317	U	1	0	7.84562185406685	7.25508717510193
3808	5e1m	1.75	A	318	U	1	0	10.3681105077267	9.58770915690892
3810	5e1m	1.75	A	320	U	1	0	4.93613827228546	4.56459812852739
3811	5e1m	1.75	A	321	U	1	0	16.0236488282681	14.817560368486
3812	5e1m	1.75	A	322	U	1	0	4.77362817525864	4.41432014969718
3814	5e1m	1.75	A	324	U	1	0	0	0
3816	5e1m	1.75	B	303	U	1	0	11.8647182881832	10.9716703032819
3817	5e1m	1.75	B	304	U	1	0	2.35023885965347	2.17333805112257
3818	5e1m	1.75	B	305	U	1	0	11.6022512316704	10.7289562481249
3821	5e1m	1.75	B	308	U	1	0	19.3692245781422	17.9113115077081
3822	5e1m	1.75	B	309	U	1	0	9.70228883624077	8.97200406711317
3823	5e1m	1.75	B	310	U	1	0	6.08391797542572	5.62598548033181
3826	5e1m	1.75	B	313	U	1	0	9.59037625789642	8.86851468526082
3827	5e1m	1.75	B	314	U	1	0	16.4502785503864	15.2120782080549
3828	5e1m	1.75	B	315	U	1	0	19.8865197896957	18.3896746758139
3829	5e1m	1.75	B	316	U	1	0	4.36979931592941	4.04088709380509
3830	5e1m	1.75	B	317	U	1	0	14.7604185342789	13.6494128625006
3831	5e1m	1.75	B	318	U	1	0	2.7388888001442	2.53273462039437
3832	5e1m	1.75	B	319	U	1	0	2.43435907363892	2.25112639386577
3833	5e1m	1.75	B	320	U	1	0	10.0283099710941	9.27348568015977
3835	5e1m	1.75	D	101	U	1	0	4.54815962910652	4.2058229782561
3836	5e1m	1.75	E	101	U	1	0	0	0
3847	5e1o	2	A	313	U	1	0	5.16734704375267	6.57781467220219
3849	5e1o	2	A	315	U	1	0	0.651661396026611	0.829537462498226
3852	5e1o	2	A	318	U	1	0	1.35069724917412	1.71938028243497
3854	5e1o	2	A	320	U	1	0	14.7544291317463	18.7817667623212
3857	5e1o	2	B	303	U	1	0	8.09055459499359	10.2989350986606
3858	5e1o	2	B	304	U	1	0	12.1120671629906	15.4181539882535
3859	5e1o	2	B	305	U	1	0	3.1946804523468	4.06669282651056
3862	5e1o	2	B	308	U	1	0	3.2011404633522	4.07491613390262
3863	5e1o	2	B	309	U	1	0	12.251483887434	15.5956170352391
3865	5e1o	2	B	311	U	1	0	7.82767006754875	9.96429358724252
3866	5e1o	2	B	312	U	1	0	3.04518839716911	3.87639581897907
3867	5e1o	2	B	313	U	1	0	1.04275920987129	1.32738820322515
3868	5e1o	2	B	314	U	1	0	0.991259932518005	1.26183202215483
3869	5e1o	2	B	315	U	1	0	1.65996536612511	2.11306539551962
3870	5e1o	2	B	316	U	1	0	0.657426476478577	0.836876191514627
3871	5e1o	2	B	317	U	1	0	11.219034999609	14.2813517539806
3872	5e1o	2	B	318	U	1	0	9.56493815779686	12.1757624396241
3874	3fkq	2.1	A	501	MG	1	0	3.04478052258492	10.8625782720333
3877	5m7p	2.36	B	501	MG	1	0	0	0
3880	5m7o	2.2	A	501	MG	1	0	0.859786450862885	3.54964564121388
3881	5m7o	2.2	B	501	MG	1	0	1.01743492484093	4.20050060447384
3884	4qh0	2	A	301	MG	1	0	1.59208047389984	2.63789054565137
3885	4qh0	2	B	301	MG	1	0	1.41727802157402	2.34826405504729
3886	4qh0	2	C	301	MG	1	0	0	0
3887	4qh0	2	D	301	MG	1	0	5.15118281543255	8.53490838062162
3896	2a11	2.1	A	1002	CA	1	0	0.548998087644577	2.84768751713617
3908	4fkx	1.7	A	202	MG	1	0	1.12058797478676	0.88490435014388
3909	4fkx	1.7	B	202	MG	1	0	1.54467302560806	1.21979519435314
3910	4fkx	1.7	C	202	MG	1	0	1.15634500980377	0.913140887433316
3911	4fky	1.95	A	202	MG	1	0	0.392963111400604	0.456760791619518
3912	4fky	1.95	B	202	MG	1	0	0.412841886281967	0.479866921493917
3913	4fky	1.95	C	202	MG	1	0	0	0
3915	4f4a	2.1	A	202	MG	1	0	1.44965335726738	2.62936547241471
3916	4f4a	2.1	B	202	MG	1	0	8.42651262879372	15.2839212798191
3917	4f4a	2.1	C	202	MG	1	0	4.53410440683365	8.2239104847418
3931	2dy9	2.01	A	601	MG	1	0	2.01572528481483	2.16797791010701
3933	2dxe	1.7	A	601	MG	1	-1	5.97552314400673	3.13492532413453
3960	3ut9	2.2	I	1003	MN	1	0	0.775092452764511	3.81061483529686
3961	3ut9	2.2	I	1005	MN	1	0	0.785708248615265	3.86280517891012
3962	3ut9	2.2	I	1006	MN	1	0	0.405543461441994	1.99378793815991
3963	3ut9	2.2	I	1007	MN	1	0	0.183462128043175	0.901961249753695
3964	3ut9	2.2	I	1011	MN	1	0	2.43395707011223	11.9661493985229
3965	3ut9	2.2	I	1013	MN	1	0	0	0
3967	3ut9	2.2	I	1016	MN	1	0	0.563984826207161	2.77273853864143
3968	3ut9	2.2	I	1018	MN	1	0	0	0
3969	3ut9	2.2	I	1019	MN	1	0	0	0
3970	3ut9	2.2	I	1021	MN	1	0	2.01691530644894	9.91583097570002
3971	3ut9	2.2	I	1023	MN	1	0	0	0
3972	3ut9	2.2	I	1027	MN	1	0	3.76051317155361	18.4879438597673
3974	3ut9	2.2	I	1052	K	1	0	0	0
3976	3ut9	2.2	J	1004	MN	1	0	0.941352397203445	4.6280042971417
3977	3ut9	2.2	J	1008	MN	1	0	1.79047136008739	8.80255628169387
3978	3ut9	2.2	J	1009	MN	1	0	0	0
3979	3ut9	2.2	J	1010	MN	1	0	0	0
3980	3ut9	2.2	J	1012	MN	1	0	0	0
3981	3ut9	2.2	J	1015	MN	1	0	0.793633341789246	3.90176763001268
3982	3ut9	2.2	J	1017	MN	1	0	0.375945433974266	1.84827374603884
3983	3ut9	2.2	J	1020	MN	1	0	0	0
3984	3ut9	2.2	J	1022	MN	1	0	0	0
3985	3ut9	2.2	J	1024	MN	1	0	1.80827875435352	8.89010638569689
3986	3ut9	2.2	J	1025	MN	1	0	1.55389977991581	7.63949385727225
3987	3ut9	2.2	J	1026	MN	1	0	1.60621981322765	7.89671653480136
3988	3ut9	2.2	J	1029	MN	1	0	0.182671308517456	0.89807341157728
3989	3ut9	2.2	J	1051	K	1	0	0.187116503715515	0.919927506496095
3992	3uta	2.07	I	1003	MN	1	0	0	0
3993	3uta	2.07	I	1006	MN	1	0	1.13171584904194	3.52183795210755
3994	3uta	2.07	I	1007	MN	1	0	0.478169038891792	1.48803563060106
3995	3uta	2.07	I	1008	MN	1	0	2.8117617815733	8.75004870823937
3996	3uta	2.07	I	1010	MN	1	0	1.13445325195789	3.5303553455834
3997	3uta	2.07	I	1011	MN	1	0	0	0
3998	3uta	2.07	I	1014	MN	1	0	0.220923870801926	0.687503026861521
3999	3uta	2.07	I	1017	MN	1	0	0	0
4000	3uta	2.07	J	1002	MN	1	0	1.11830535531044	3.48010365765937
4001	3uta	2.07	J	1004	MN	1	0	0	0
4002	3uta	2.07	J	1005	MN	1	0	0	0
4003	3uta	2.07	J	1009	MN	1	0	0	0
4004	3uta	2.07	J	1012	MN	1	0	0	0
4005	3uta	2.07	J	1013	MN	1	0	3.2165842205286	10.0098325086346
4006	3uta	2.07	J	1015	MN	1	0	0	0
4008	3utb	2.2	D	1007	MN	1	0	0	0
4009	3utb	2.2	E	1002	MN	1	0	2.74868959188461	11.1198868334765
4010	3utb	2.2	I	1003	MN	1	0	0.197478413581848	0.798903281219784
4011	3utb	2.2	I	1004	MN	1	0	0.199180349707603	0.805788355710503
4012	3utb	2.2	I	1005	MN	1	0	1.47022132575512	5.94781191775016
4013	3utb	2.2	I	1006	MN	1	0	1.20186047255993	4.86215149386875
4014	3utb	2.2	I	1013	MN	1	0	2.51596575975418	10.1783966896502
4015	3utb	2.2	I	1014	MN	1	0	0	0
4016	3utb	2.2	I	1017	MN	1	0	0.826900795102119	3.34524566921377
4017	3utb	2.2	I	1019	MN	1	0	0.841124996542931	3.40278998825183
4018	3utb	2.2	I	1021	MN	1	0	1.06458352506161	4.3067983674877
4019	3utb	2.2	J	1008	MN	1	0	0.666951835155487	2.69816841454783
4020	3utb	2.2	J	1009	MN	1	0	0	0
4022	3utb	2.2	J	1011	MN	1	0	1.27112999558449	5.14238482718568
4023	3utb	2.2	J	1012	MN	1	0	0	0
4024	3utb	2.2	J	1015	MN	1	0	2.46558877825737	9.97459541012793
4025	3utb	2.2	J	1016	MN	1	0	0.590752631425858	2.38990284775003
4026	3utb	2.2	J	1018	MN	1	0	1.7278907597065	6.99022166216728
4027	3utb	2.2	J	1020	MN	1	0	0.616759702563286	2.49511515210843
4029	3lz0	2.5	I	1002	MN	1	0	0.946654736995697	7.54392065850489
4030	3lz0	2.5	I	1003	MN	1	0	0.38654662668705	3.08040184157415
4031	3lz0	2.5	I	1005	MN	1	0	0	0
4032	3lz0	2.5	I	1007	MN	1	0	0	0
4033	3lz0	2.5	J	1004	MN	1	0	0	0
4034	3lz0	2.5	J	1006	MN	1	0	0.357923448085785	2.85230267321581
4035	3lz0	2.5	J	1008	MN	1	0	0.363544508814812	2.89709739341687
4037	3lz1	2.5	I	1002	MN	1	0	0.367281049489975	3.09932170295001
4038	3lz1	2.5	I	1005	MN	1	0	0	0
4039	3lz1	2.5	I	1007	MN	1	0	0	0
4040	3lz1	2.5	J	1006	MN	1	0	0	0
4041	3lz1	2.5	J	1008	MN	1	0	0	0
4132	1hk7	2.5	A	1528	CD	1	0	0.683789446949959	5.05959979971436
4133	1hk7	2.5	A	1529	CD	1	0	0.190181478857994	1.4072202337582
4138	1hk7	2.5	B	1529	CD	1	0	0	0
4142	4m02	1.59	A	701	CA	1	-1	0.405597388744354	0.261119315923648
4149	1mr8	1.9	A	101	CA	1	0	0	0
4150	1mr8	1.9	A	102	CA	1	0	5.55956760048866	10.2081382784648
4151	1mr8	1.9	B	101	CA	1	0	2.11630409955978	3.8858277965605
4152	1mr8	1.9	B	102	CA	1	0	9.31127741932869	17.0967965793546
4166	4v03	1.9	A	401	MG	1	0	0	0
4167	4v03	1.9	B	401	MG	1	0	0	0
4179	5eiu	1.91	A	701	ZN	1	0	1.47371749579906	3.3040820374853
4181	5eiu	1.91	D	701	ZN	1	0	2.46182934939861	5.519434856394
4182	5eiu	1.91	D	702	ZN	1	0	3.12570701539516	7.00785317204189
4195	2pze	1.7	A	3	MG	1	-1	6.19821366667747	5.51698043717413
4196	2pze	1.7	B	4	MG	1	-1	3.11161839962006	2.76962615907726
4197	2pzf	2	A	3	MG	1	-1	0.381668776273727	0.687496752734299
4198	2pzf	2	B	4	MG	1	-1	0	0
4199	2pzg	1.8	A	3	MG	1	0	0.645380467176437	0.798237883090879
4200	2pzg	1.8	B	4	MG	1	0	0	0
4282	3hiy	2.3	A	401	MG	1	0	0	0
4283	3hiy	2.3	B	402	MG	1	0	0.24979841709137	0.794215335962157
4291	3oab	2.3	A	903	MG	1	0	0.63471731543541	2.29795864845394
4292	3oab	2.3	A	904	MG	1	0	1.62315094470978	5.87652783088889
4293	3oab	2.3	D	901	MG	1	0	2.42734494805336	8.7880674365287
4294	3oab	2.3	D	902	MG	1	0	0.30504709482193	1.10440604286474
4298	3kra	1.9	A	3002	MG	1	0	0.907384753227234	1.39818204812765
4299	3kra	1.9	A	3003	MG	1	0	0.893778204917908	1.37721574600747
4300	3kra	1.9	D	3001	MG	1	0	1.15509554743767	1.77987827332357
4301	3krp	2.42	A	905	MG	1	0	0.248599961400032	1.42428940218889
4302	3krp	2.42	A	906	MG	1	0	0.248599961400032	1.42428940218889
4303	3krp	2.42	D	903	MG	1	0	0.505842611193657	2.89809434575895
4304	3krp	2.42	D	904	MG	1	0	0	0
4306	3krf	2.2	A	904	MG	1	0	0.225242838263512	0.948947108794837
4307	3krf	2.2	D	901	MG	1	0	0.537799209356308	2.26574610132788
4308	3krf	2.2	D	902	MG	1	0	0	0
4309	3kro	1.95	A	3003	MG	1	0	1.23706157505512	3.14452864815716
4310	3kro	1.95	A	3004	MG	1	0	0.500335693359375	1.27181979750875
4311	3kro	1.95	D	3001	MG	1	0	0	0
4312	3kro	1.95	D	3002	MG	1	0	0	0
4320	4pp4	1.45	A	302	NA	1	0	3.37362766265869	1.63368299376017
4321	4pp4	1.45	A	303	NA	1	0	0	0
4322	4pp4	1.45	A	304	NA	1	0	24.7783789634705	11.9989572113248
4356	4htn	1.3	A	209	NA	1	-1	7.00218713283539	1.59350512308237
4357	4htk	1.2	A	209	NA	1	-1	15.6567496061325	2.65617641371197
4358	4htq	1.4	A	209	NA	1	-1	16.5553938150406	5.24342421896176
4563	4u40	2.3	A	402	MG	1	0	0.239933133125305	1.03014394936276
4564	4u40	2.3	A	403	MG	1	0	0	0
4565	4u40	2.3	A	404	MG	1	0	0.496871501207352	2.13329952947634
4568	2qh7	1.5	B	500	FE	1	-1	12.1827767342329	15.6590451175111
4569	2qh7	1.5	B	500	FE	1	-1	9.22084283828735	11.851941556729
4570	5njp	1.7	A	206	NA	1	-1	0.254770934581757	0.279466269735155
4571	5njq	1.7	A	204	NA	1	-1	0	0
4572	5njs	1.7	A	207	NA	1	-1	0	0
4573	5njr	1.7	A	205	NA	1	-1	0	0
4575	1yux	1.6	A	302	FE	1	-1	17.5964432358742	9.973229596594
4576	1yux	1.6	A	303	FE	1	-1	19.0380756258965	10.7903157069455
4578	1yux	1.6	B	302	FE	1	-1	27.9585615992546	15.8462244675712
4579	1yux	1.6	B	303	FE	1	-1	0	0
4580	2y5z	2.06	A	450	FE	1	0	0	0
4581	2y5z	2.06	B	450	FE	1	0	0.659854769706726	1.30556759986293
4582	2y5z	2.06	C	450	FE	1	0	1.29404599964619	2.56035802169238
4583	2yca	1.8	A	450	FE	1	-1	0.266156435012817	0.304672312901365
4607	3zxh	1.3	A	300	ZN	1	0	14.4325690865517	2.86466116235102
4608	3zxh	1.3	A	301	ZN	1	0	32.0960260033607	6.37060832593593
4609	3zxh	1.3	A	302	CA	1	0	30.2166403830051	5.9975759732842
4611	3zxh	1.3	A	304	CA	1	0	21.0011566281319	4.16843344022026
4613	3zxh	1.3	B	300	ZN	1	0	7.78917407989502	1.54604095075197
4614	3zxh	1.3	B	301	ZN	1	0	11.0003887712955	2.18342194104824
4615	3zxh	1.3	B	302	CA	1	0	2.93798303604126	0.583148101533375
4617	3zxh	1.3	B	304	CA	1	0	20.2136426568031	4.01212185062986
4618	3i7g	1.95	A	1261	ZN	1	0	1.78787103295326	1.91104674360372
4619	3i7g	1.95	A	1262	ZN	1	0	3.76892456412315	4.02858587008606
4620	3i7g	1.95	A	1263	CA	1	0	4.2355625629425	4.52737299194315
4621	3i7g	1.95	A	1264	CA	1	0	0	0
4622	3i7g	1.95	A	1265	CA	1	0	1.09033572673798	1.16545492501075
4623	3i7g	1.95	B	2261	ZN	1	0	0	0
4624	3i7g	1.95	B	2262	ZN	1	0	0	0
4625	3i7g	1.95	B	2263	CA	1	0	10.5311366915703	11.2566850759562
4626	3i7g	1.95	B	2264	CA	1	0	1.50352856516838	1.60711494250075
4627	3i7g	1.95	B	2265	CA	1	0	1.14269712567329	1.22142334697287
4629	3i7i	2.21	A	1262	ZN	1	0	0	0
4630	3i7i	2.21	A	1263	CA	1	0	1.54597595334053	4.49409523703287
4631	3i7i	2.21	A	1264	CA	1	0	0.312881171703339	0.909534113516076
4632	3i7i	2.21	A	1265	CA	1	0	0.33073303103447	0.961428637979887
4633	3i7i	2.21	B	2261	ZN	1	0	3.7153699696064	10.8004436167281
4634	3i7i	2.21	B	2262	ZN	1	0	0	0
4635	3i7i	2.21	B	2263	CA	1	0	2.03133141994476	5.9050043286165
4636	3i7i	2.21	B	2264	CA	1	0	0.333293378353119	0.968871626386498
4637	3i7i	2.21	B	2265	CA	1	0	0	0
4638	3o2x	1.9	A	1998	ZN	1	0	6.33459094166756	6.8332945231952
4639	3o2x	1.9	A	1999	ZN	1	0	1.38609379529953	1.49521706118575
4640	3o2x	1.9	A	1996	CA	1	0	0.449874609708786	0.485291890242737
4641	3o2x	1.9	A	1997	CA	1	0	0.505161941051483	0.544931795059362
4644	3o2x	1.9	B	2996	CA	1	0	4.05124726891518	4.37018963611241
4645	3o2x	1.9	B	2997	CA	1	0	1.92699551582336	2.0787026680995
4646	3o2x	1.9	C	1998	ZN	1	0	6.26535627245903	6.75860885740976
4647	3o2x	1.9	C	1999	ZN	1	0	3.97993361949921	4.29326237556274
4648	3o2x	1.9	C	1996	CA	1	0	3.95515051484108	4.26652828362715
4649	3o2x	1.9	C	1997	CA	1	0	0	0
4650	3o2x	1.9	D	2998	ZN	1	0	14.0218709111214	15.1257701524779
4652	3o2x	1.9	D	2996	CA	1	0	1.46652734279633	1.58198231223103
4653	3o2x	1.9	D	2997	CA	1	0	0.952180981636047	1.02714338027357
4664	2ovx	2	A	444	ZN	1	0	0.319757282733917	0.642408572443017
4665	2ovx	2	A	445	ZN	1	0	0	0
4666	2ovx	2	A	446	CA	1	0	0.328559935092926	0.66009344062206
4667	2ovx	2	A	447	CA	1	0	0	0
4668	2ovx	2	A	448	CA	1	0	7.08121132850647	14.2265106994517
4669	2ovx	2	A	449	CA	1	0	0.742526352405548	1.49177305608114
4670	2ovx	2	A	450	CA	1	0	4.77398630976677	9.59117909465381
4671	2ovx	2	B	444	ZN	1	0	0	0
4672	2ovx	2	B	445	ZN	1	0	0.3448386490345	0.692798171454564
4673	2ovx	2	B	446	CA	1	0	0	0
4675	2ovx	2	B	448	CA	1	0	5.71133098006248	11.4743525619573
4677	2ovx	2	B	450	CA	1	0	4.25710937380791	8.55274708481814
4688	2ow0	2	A	444	ZN	1	0	1.08553510904312	2.0589618396872
4689	2ow0	2	A	445	ZN	1	0	0	0
4690	2ow0	2	A	446	CA	1	0	0	0
4691	2ow0	2	A	447	CA	1	0	3.46171858906746	6.56593045891669
4692	2ow0	2	A	448	CA	1	0	5.00241357088089	9.48820584533618
4693	2ow0	2	A	449	CA	1	0	3.94213262200356	7.47714390965894
4694	2ow0	2	B	444	ZN	1	0	0.360691845417023	0.684133309463157
4695	2ow0	2	B	445	ZN	1	0	4.43401908874512	8.41011659453449
4696	2ow0	2	B	446	CA	1	0	0	0
4697	2ow0	2	B	447	CA	1	0	0	0
4698	2ow0	2	B	448	CA	1	0	4.61122584342957	8.74622961781375
4699	2ow0	2	B	449	CA	1	0	0	0
4700	2ovz	2	A	444	ZN	1	0	1.91942504048347	4.21089715604017
4701	2ovz	2	A	445	ZN	1	0	1.48634299635887	3.26078774195409
4702	2ovz	2	A	446	CA	1	0	0	0
4703	2ovz	2	A	447	CA	1	0	0.306410044431686	0.67221224980516
4704	2ovz	2	A	448	CA	1	0	7.05338606238365	15.4739482125395
4705	2ovz	2	A	449	CA	1	0	0	0
4706	2ovz	2	A	450	CA	1	0	1.95714181661606	4.29364194056386
4707	2ovz	2	B	444	ZN	1	0	0.93565160036087	2.0526629909918
4708	2ovz	2	B	445	ZN	1	0	2.05132395029068	4.50026148336974
4709	2ovz	2	B	446	CA	1	0	0	0
4710	2ovz	2	B	447	CA	1	0	0	0
4711	2ovz	2	B	448	CA	1	0	7.57164946198463	16.6109304821154
4712	2ovz	2	B	449	CA	1	0	2.19286942481995	4.81078752004828
4713	2ovz	2	B	450	CA	1	0	5.71807891130447	12.5445081725585
4714	2ow1	2.2	A	444	ZN	1	0	0	0
4715	2ow1	2.2	A	445	ZN	1	0	0	0
4716	2ow1	2.2	A	446	CA	1	0	0	0
4717	2ow1	2.2	A	447	CA	1	0	0.328462988138199	1.02552611473862
4718	2ow1	2.2	A	448	CA	1	0	1.28184959292412	4.002187918206
4719	2ow1	2.2	A	449	CA	1	0	3.05542370676994	9.53963491656329
4720	2ow1	2.2	B	444	ZN	1	0	1.33292400836945	4.16165099558202
4721	2ow1	2.2	B	445	ZN	1	0	1.63427194952965	5.10251874514363
4722	2ow1	2.2	B	446	CA	1	0	0.315141946077347	0.983935019464433
4723	2ow1	2.2	B	447	CA	1	0	4.57175603508949	14.2739217757037
4724	2ow1	2.2	B	448	CA	1	0	1.47811776399612	4.61497523211204
4725	2ow1	2.2	B	449	CA	1	0	4.00169971585274	12.4940947788625
4726	2wo8	2	A	1268	ZN	1	0	0	0
4727	2wo8	2	A	1269	ZN	1	0	0.787856549024582	1.21661446918334
4728	2wo8	2	A	1270	CA	1	0	0.756855696439743	1.16874277955933
4729	2wo8	2	B	1269	ZN	1	0	0	0
4730	2wo8	2	B	1270	ZN	1	0	0	0
4731	2wo8	2	B	1271	CA	1	0	0	0
4732	2wo8	2	B	1272	CA	1	0	0.926147729158401	1.43016487446745
4733	2wo8	2	C	1268	ZN	1	0	0	0
4734	2wo8	2	C	1269	ZN	1	0	0	0
4735	2wo8	2	C	1270	CA	1	0	0	0
4736	2wo8	2	D	1267	ZN	1	0	0.765372484922409	1.18189449197287
4737	2wo8	2	D	1268	ZN	1	0	0.777628213167191	1.20081984443232
4738	2wo8	2	D	1269	CA	1	0	0	0
4739	2wo8	2	D	1270	CA	1	0	0.390120089054108	0.602426658127781
4740	2wo9	1.7	A	1268	ZN	1	0	4.63454845547676	4.95408146298752
4741	2wo9	1.7	A	1269	ZN	1	0	5.35558566451073	5.72483213595705
4742	2wo9	1.7	A	1270	CA	1	0	2.79885798692703	2.99182801328939
4743	2wo9	1.7	B	1268	ZN	1	0	2.45862185955048	2.62813410815754
4744	2wo9	1.7	B	1269	ZN	1	0	0	0
4745	2wo9	1.7	B	1270	CA	1	0	0	0
4746	2wo9	1.7	B	1271	CA	1	0	6.08690184354782	6.50656943572958
4747	2wo9	1.7	B	1272	CA	1	0	2.0584831237793	2.20040713186592
4748	2wo9	1.7	C	1269	ZN	1	0	0.652079194784164	0.697037440785969
4749	2wo9	1.7	C	1270	ZN	1	0	0	0
4750	2wo9	1.7	C	1271	CA	1	0	0.322072684764862	0.344278318576988
4751	2wo9	1.7	D	1267	ZN	1	0	0	0
4752	2wo9	1.7	D	1268	ZN	1	0	3.97493916749954	4.24899507274628
4753	2wo9	1.7	D	1269	CA	1	0	0.330834031105042	0.353643675009087
4755	2woa	2.26	A	1270	ZN	1	0	0.267901033163071	0.966660058575581
4756	2woa	2.26	A	1271	ZN	1	0	1.04781028628349	3.78078497645055
4757	2woa	2.26	A	1272	CA	1	0	0	0
4758	2woa	2.26	B	1270	ZN	1	0	0.848417162895203	3.06132123526426
4759	2woa	2.26	B	1271	ZN	1	0	0	0
4760	2woa	2.26	B	1272	CA	1	0	0	0
4761	2woa	2.26	B	1273	CA	1	0	0	0
4762	2woa	2.26	B	1274	CA	1	0	3.1145923435688	11.238299540349
4763	2woa	2.26	C	1268	ZN	1	0	1.15220776200294	4.1574815053742
4764	2woa	2.26	C	1269	ZN	1	0	0	0
4765	2woa	2.26	C	1270	CA	1	0	0	0
4766	2woa	2.26	C	1271	CA	1	0	1.80603837966919	6.51667891821877
4767	2woa	2.26	C	1272	CA	1	0	0	0
4768	2woa	2.26	D	1267	ZN	1	0	0	0
4769	2woa	2.26	D	1268	ZN	1	0	0	0
4770	2woa	2.26	D	1269	CA	1	0	0	0
4771	2woa	2.26	D	1270	CA	1	0	0.269192099571228	0.971318700393368
4772	3uvc	1.3	A	301	ZN	1	0	16.1877216696739	5.1086544326685
4773	3uvc	1.3	A	302	ZN	1	0	5.58483448624611	1.76250805980198
4774	3uvc	1.3	A	303	CA	1	0	11.2023355960846	3.5353270193245
4775	3uvc	1.3	A	304	CA	1	0	0	0
4776	3uvc	1.3	A	305	CA	1	0	3.20483875274658	1.01140957240049
4777	3uvc	1.3	A	306	ZN	0.9	0	49.7494491636753	15.7003424982221
4778	3uvc	1.3	A	308	CA	1	0	10.9771356582642	3.46425654255341
4779	3uvc	1.3	B	303	ZN	1	0	20.9288611412048	6.60490256871866
4780	3uvc	1.3	B	304	ZN	1	0	12.4955205917358	3.94343944894635
4781	3uvc	1.3	B	305	CA	1	0	1.22042748332024	0.385152436742068
4782	3uvc	1.3	B	306	CA	1	0	15.4500503838062	4.87585443888638
4783	3uvc	1.3	B	307	CA	1	0	6.14266297221184	1.93855234482304
4785	2ozr	2.3	A	4001	ZN	1	0	0.854149371385574	2.20008623174227
4786	2ozr	2.3	A	4002	ZN	1	0	0	0
4787	2ozr	2.3	A	4003	CA	1	0	0.38267770409584	0.985686975796974
4788	2ozr	2.3	A	4004	CA	1	0	0	0
4789	2ozr	2.3	A	4005	CA	1	0	1.93641471862793	4.98774568060249
4790	2ozr	2.3	B	4006	ZN	1	0	1.7079029083252	4.39915297657684
4791	2ozr	2.3	B	4007	ZN	1	0	2.9448906481266	7.58534062434714
4792	2ozr	2.3	B	4008	CA	1	0	0	0
4793	2ozr	2.3	B	4009	CA	1	0	0	0
4794	2ozr	2.3	B	4010	CA	1	0	2.35370799899101	6.06259345770382
4795	2ozr	2.3	C	4011	ZN	1	0	0.381951838731766	0.983817229596108
4796	2ozr	2.3	C	4012	ZN	1	0	0	0
4797	2ozr	2.3	C	4013	CA	1	0	0.399743556976318	1.02964468579746
4798	2ozr	2.3	C	4014	CA	1	0	0	0
4799	2ozr	2.3	C	4015	CA	1	0	1.22496181726456	3.15521152459684
4800	2ozr	2.3	D	4016	ZN	1	0	0.396836936473846	1.02215771612939
4801	2ozr	2.3	D	4017	ZN	1	0	0	0
4802	2ozr	2.3	D	4018	CA	1	0	0	0
4803	2ozr	2.3	D	4019	CA	1	0	0	0
4804	2ozr	2.3	D	4020	CA	1	0	0	0
4805	2ozr	2.3	E	4021	ZN	1	0	5.53320056200027	14.2522131813973
4806	2ozr	2.3	E	4022	ZN	1	0	0	0
4807	2ozr	2.3	E	4023	CA	1	0	0	0
4808	2ozr	2.3	E	4024	CA	1	0	1.26778346300125	3.26550826253219
4809	2ozr	2.3	E	4025	CA	1	0	1.21011105179787	3.11695887157431
4811	2ozr	2.3	F	4027	ZN	1	0	1.20467889308929	3.10296732816185
4812	2ozr	2.3	F	4028	CA	1	0	1.21568769216537	3.13132390058964
4813	2ozr	2.3	F	4029	CA	1	0	2.09794819355011	5.40381636949138
4814	2ozr	2.3	F	4030	CA	1	0	6.47999581694603	16.6909325012053
4816	2ozr	2.3	G	4032	ZN	1	0	0	0
4817	2ozr	2.3	G	4033	CA	1	0	0	0
4818	2ozr	2.3	G	4034	CA	1	0	5.96393927931786	15.3616920890546
4819	2ozr	2.3	G	4035	CA	1	0	5.13656616210938	13.2305755117729
4821	2ozr	2.3	H	4037	ZN	1	0	0	0
4822	2ozr	2.3	H	4038	CA	1	0	0	0
4823	2ozr	2.3	H	4039	CA	1	0	4.11493515968323	10.5990964086779
4824	2ozr	2.3	H	4040	CA	1	0	0	0
4826	2yig	1.7	A	303	CA	1	0	5.33077955245972	3.49084208390988
4827	2yig	1.7	A	304	ZN	1	0	0.397939205169678	0.260589051920625
4828	2yig	1.7	A	305	CA	1	0	1.64890468120575	1.07977950063019
4830	2yig	1.7	A	307	NA	1	0	15.052099198103	9.85681347405445
4832	2yig	1.7	B	303	ZN	1	0	0	0
4833	2yig	1.7	B	304	CA	1	0	0	0
4834	2yig	1.7	B	305	CA	1	0	2.06000447273254	1.34898620018509
4836	4a7b	2.2	A	1276	ZN	1	0	0.277601987123489	0.797596761686482
4837	4a7b	2.2	A	1277	CA	1	0	0.284805029630661	0.818292179855039
4838	4a7b	2.2	A	1278	ZN	1	0	0	0
4839	4a7b	2.2	A	1279	CA	1	0	0	0
4840	4a7b	2.2	A	1280	NA	1	0	5.76476523280144	16.563129573575
4841	4a7b	2.2	B	1273	ZN	1	0	2.91580572724342	8.37759606669266
4842	4a7b	2.2	B	1274	ZN	1	0	0	0
4843	4a7b	2.2	B	1275	CA	1	0	0	0
4844	4a7b	2.2	B	1276	CA	1	0	0.301243603229523	0.865523014383102
4845	4a7b	2.2	B	1277	NA	1	0	1.15873292088509	3.32923281697993
4846	4jpa	2	A	301	ZN	1	0	0	0
4847	4jpa	2	A	302	CA	1	0	0	0
4848	4jpa	2	A	303	ZN	1	0	3.75244897603989	3.47449807010831
4849	4jpa	2	A	304	CA	1	0	0	0
4850	4jpa	2	A	305	NA	1	0	1.0316549539566	0.955238380726184
4851	4jpa	2	B	301	ZN	1	0	3.58816182613373	3.32238011608844
4852	4jpa	2	B	302	ZN	1	0	4.61426746845245	4.27247959571588
4853	4jpa	2	B	303	CA	1	0	0	0
4854	4jpa	2	B	304	CA	1	0	0	0
4856	4jp4	1.43	A	301	ZN	1	0	8.18555748462677	2.27558362730409
4857	4jp4	1.43	A	302	CA	1	0	3.90380099415779	1.08525609678771
4858	4jp4	1.43	A	303	ZN	1	0	34.1851126849651	9.50345549039477
4859	4jp4	1.43	A	304	CA	1	0	1.95521703362465	0.543550034900083
4860	4jp4	1.43	A	305	NA	1	0	15.0025766193867	4.17071500636057
4861	4jp4	1.43	B	301	ZN	1	0	0.934266149997711	0.259725836703018
4862	4jp4	1.43	B	302	ZN	1	0	11.6658060252666	3.24309344315119
4863	4jp4	1.43	B	303	CA	1	0	0	0
4864	4jp4	1.43	B	304	CA	1	0	0.476249665021896	0.132397345694188
4865	4jp4	1.43	B	305	NA	1	0	16.0122874081135	4.45141423603122
4874	1gkd	2.1	A	1444	CA	1	0	5.19809246063232	12.4045400390233
4875	1gkd	2.1	A	1445	CA	1	0	0.336401849985123	0.802777172335446
4876	1gkd	2.1	A	1446	CA	1	0	0	0
4877	1gkd	2.1	A	1447	CA	1	0	0	0
4878	1gkd	2.1	A	1450	ZN	1	0	1.32630163431168	3.16503945348344
4879	1gkd	2.1	A	1451	ZN	1	0	3.11524328589439	7.43410399908024
4880	1gkd	2.1	B	1444	CA	1	0	5.20075544714928	12.4108949265712
4881	1gkd	2.1	B	1445	CA	1	0	0.3272405564785	0.780915213715725
4882	1gkd	2.1	B	1446	CA	1	0	0	0
4883	1gkd	2.1	B	1447	CA	1	0	0.33793693780899	0.806440479836333
4884	1gkd	2.1	B	1450	ZN	1	0	4.23862153291702	10.1148952941358
4885	1gkd	2.1	B	1451	ZN	1	0	6.26202458143234	14.9434715349141
4886	1gkc	2.3	A	1444	CA	1	0	3.0094810128212	10.1974429320726
4887	1gkc	2.3	A	1445	CA	1	0	0	0
4888	1gkc	2.3	A	1446	CA	1	0	0	0
4889	1gkc	2.3	A	1447	CA	1	0	0	0
4890	1gkc	2.3	A	1450	ZN	1	0	0	0
4891	1gkc	2.3	A	1451	ZN	1	0	0	0
4892	1gkc	2.3	A	1452	CA	1	0	0.982605248689651	3.32949782761805
4893	1gkc	2.3	B	1444	CA	1	0	4.56005853414536	15.4514819729329
4894	1gkc	2.3	B	1445	CA	1	0	0.308229237794876	1.04441585675351
4895	1gkc	2.3	B	1446	CA	1	0	0.924218893051147	3.13165940887912
4896	1gkc	2.3	B	1447	CA	1	0	2.58164954185486	8.74776366608903
4897	1gkc	2.3	B	1448	CA	1	0	0.589532375335693	1.9975946037233
4898	1gkc	2.3	B	1451	ZN	1	0	5.05353835225105	17.1236054854842
4899	1gkc	2.3	B	1452	ZN	1	0	2.4987488090992	8.46685868064079
4903	2bb7	1.7	A	301	MN	1	0	2.99752095341682	3.05423298436456
4904	2bb7	1.7	A	302	MN	1	0	3.32161664962769	3.38446076035032
4905	2bb7	1.7	A	303	MN	1	0	5.62818115949631	5.73466409482165
4906	2bb7	1.7	A	304	NA	1	0	0.349603414535522	0.356217766523069
4911	1jqc	1.61	A	403	MN	0.9	0	10.3145406544209	8.44110279024201
4912	1jqc	1.61	A	404	MN	0.9	0	10.7115052342415	8.76597084782309
4919	1jqc	1.61	B	402	MN	0.9	0	22.9680034816265	18.7963058833723
4928	1jpr	1.88	A	403	MN	0.9	0	4.37024074792862	5.10677030672328
4929	1jpr	1.88	A	404	MN	1	0	7.6525462269783	8.94225162494105
4935	1jpr	1.88	B	402	MN	1	0	11.0383516550064	12.8986749278172
4947	2ind	2.2	A	502	MN	1	-1	1.98808334767818	6.84005923920842
4948	5d6m	1.65	A	301	FE	1	-1	5.61988317966461	5.20302197486055
4951	4it2	2.1	B	201	MN	0.98	0	0	0
4955	3itx	1.8	A	501	MN	1	0	21.2623886168003	18.3585459423278
4957	3itx	1.8	B	503	MN	1	0	14.5500634014606	12.5629313061056
4958	3itx	1.8	B	504	MN	1	0	20.9388738274574	18.0792096690649
4961	3itx	1.8	D	507	MN	1	0	21.7128521203995	18.7474857842355
4979	4x9q	1.77	A	201	MN	1	0	0.626216202974319	0.884144239094875
4980	4x9q	1.77	C	201	MN	1	0	0.321673601865768	0.454165606557143
4981	5hdq	1.83	A	301	FE	1	-1	0.495399013161659	1.14511779700955
4984	5mu9	1.3	A	315	NA	1	0	59.7039085626602	14.9865788201847
4993	5d63	1.65	A	320	NA	1	0	13.8288982212543	8.14448998513056
5000	5n2q	2	A	202	MG	1	0	2.19212958216667	4.44222937431925
5002	4lvi	1.9	A	201	MN	1	-1	2.11247175931931	4.1271061169132
5003	4lvj	2.17	A	201	MN	1	-1	0.84574168920517	2.08978979383674
5004	4lvk	2.37	A	201	MN	1	0	0.22533991932869	1.25012401182774
5005	4lvk	2.37	B	101	NA	1	0	1.13042496144772	6.27128811218241
5006	4lvl	2.2	A	201	MN	1	-1	0	0
5011	4xxu	1.43	A	301	CR	1	-1	15.2765961438417	5.21475321284764
5012	4xxu	1.43	B	301	CR	1	-1	12.0035565942526	4.09748262542774
5018	3byr	1.8	A	503	ZN	1	0	1.09790873527527	1.15171239937766
5020	5hpw	2.5	A	605	CA	1	0	0	0
5022	5hpw	2.5	B	604	CA	1	0	0	0
5024	5hpw	2.5	C	605	CA	1	0	0	0
5025	5hpw	2.5	C	610	FE	1	0	0	0
5026	5hpw	2.5	D	605	CA	1	0	1.75548115372658	9.81381913656359
5031	3gcj	2.34	A	605	FE	1	-1	2.89457425475121	12.2747801674128
5032	3gcj	2.34	A	606	CA	1	-1	0.533695131540298	2.26319659781556
5035	3gcl	2.5	A	605	FE	1	-1	0.567073956131935	3.34720014791674
5036	3gcl	2.5	A	606	CA	1	-1	1.67228265106678	9.87078565576741
5266	2bmh	2	A	460	FE	1	-1	5.64554587006569	13.0063433295641
5267	2bmh	2	B	460	FE	1	-1	4.34801456332207	10.0170605096646
5308	4r6d	1.55	A	901	CU	1	0	38.2453174591064	17.6597607297122
5325	2vqe	2.5	A	1602	MG	1	0	2.49727915227413	16.4267116277049
5327	2vqe	2.5	A	1604	MG	1	0	0.691035985946655	4.54552699012112
5329	2vqe	2.5	A	1606	MG	1	0	1.58665934205055	10.4367953458555
5332	2vqe	2.5	A	1609	MG	1	0	0	0
5337	2vqe	2.5	A	1614	MG	1	0	1.33006006479263	8.74892715933829
5339	2vqe	2.5	A	1616	MG	1	0	0.206217363476753	1.35646588243247
5340	2vqe	2.5	A	1617	MG	1	0	0	0
5342	2vqe	2.5	A	1619	MG	1	0	2.54502859711647	16.7408036775811
5344	2vqe	2.5	A	1621	MG	1	0	1.11873070895672	7.35883796963572
5345	2vqe	2.5	A	1622	MG	1	0	0.440380945801735	2.89675685041565
5347	2vqe	2.5	A	1624	MG	1	0	0.83421978354454	5.48736768647862
5351	2vqe	2.5	A	1628	MG	1	0	0.420916244387627	2.76872109076693
5357	2vqe	2.5	A	1634	MG	1	0	1.53329077363014	10.0857489685194
5362	2vqe	2.5	A	1639	MG	1	0	1.70244412124157	11.1984110106706
5374	2vqe	2.5	A	1651	MG	1	0	1.5811954587698	10.4008540063681
5393	2vqe	2.5	A	1670	MG	1	0	2.69992817938328	17.7597051316917
5398	2vqe	2.5	A	1675	MG	1	0	1.8792269974947	12.3612620023622
5402	2vqe	2.5	A	1679	MG	1	0	1.64744654297829	10.8366493254969
5403	2vqe	2.5	A	1680	MG	1	0	0.425410389900208	2.79828323716597
5407	2vqe	2.5	A	1684	MG	1	0	0.208090752363205	1.36878881533798
5410	2vqe	2.5	A	1687	MG	1	0	2.92175830900669	19.2188682609912
5422	2vqe	2.5	A	1699	MG	1	0	0.649281099438667	4.27086977266818
5429	2vqe	2.5	A	1706	MG	1	0	0	0
5440	2vqe	2.5	A	1717	MG	1	0	1.04022581875324	6.84244432826326
5441	2vqe	2.5	A	1718	MG	1	0	1.55469980835915	10.2265740302116
5442	2vqe	2.5	A	1719	MG	1	0	0.646091222763062	4.24988710816765
5443	2vqe	2.5	A	1720	MG	1	0	2.89459048211575	19.0401613958385
5450	2vqe	2.5	A	1727	MG	1	0	0	0
5452	2vqe	2.5	A	1729	MG	1	0	0.676708579063416	4.4512835883327
5456	2vqe	2.5	A	1733	MG	1	0	2.27581898868084	14.9699823006767
5459	2vqe	2.5	A	1736	MG	1	0	0.941157042980194	6.19078390335875
5465	2vqe	2.5	A	1742	MG	1	0	1.04553398489952	6.87735952409034
5480	2vqe	2.5	A	1757	MG	1	0	1.42846098542213	9.39619358446651
5483	2vqe	2.5	A	1760	MG	1	0	0.852535843849182	5.60784747675157
5484	2vqe	2.5	A	1761	MG	1	0	0	0
5485	2vqe	2.5	A	1762	MG	1	0	1.75627905130386	11.5525292411436
5486	2vqe	2.5	A	1763	MG	1	0	1.39162097871304	9.15386581237351
5487	2vqe	2.5	A	1764	MG	1	0	1.52603635191917	10.0380267104702
5491	2vqe	2.5	A	1768	MG	1	0	1.15618827939034	7.6052242714622
5492	2vqe	2.5	A	1769	MG	1	0	0	0
5495	2vqe	2.5	A	1772	MG	1	0	2.31272745132446	15.2127573661601
5496	2vqe	2.5	A	1773	MG	1	0	2.23117589950562	14.6763276120354
5497	2vqe	2.5	A	1774	MG	1	0	0.650143250823021	4.27654118974469
5499	2vqe	2.5	A	1776	MG	1	0	0.946244180202484	6.22424671123583
5504	2vqe	2.5	A	1781	MG	1	0	0.668643146753311	4.39822998774051
5505	2vqe	2.5	A	1782	MG	1	0	0.639551803469658	4.20687195526795
5508	2vqe	2.5	A	1785	MG	1	0	0.711492359638214	4.68008599764129
5512	2vqe	2.5	A	1789	MG	1	0	1.98130774497986	13.0327348933238
5513	2vqe	2.5	A	1790	MG	1	0	0	0
5520	2vqe	2.5	A	1797	MG	1	0	2.41002409160137	15.8527618515383
5521	2vqe	2.5	A	1798	MG	1	0	0	0
5523	2vqe	2.5	A	1800	K	1	0	0.220577463507652	1.45092437971892
5526	2vqe	2.5	A	1803	K	1	0	2.25472941994667	14.8312555712131
5528	2vqe	2.5	A	1805	K	1	0	2.90902574360371	19.1351191514828
5530	2vqe	2.5	A	1807	K	1	0	1.11971911787987	7.36533687948446
5531	2vqe	2.5	A	1808	K	1	0	0.898138344287872	5.90781360668836
5537	2vqe	2.5	A	1814	K	1	0	0.20614755153656	1.35600674892291
5539	2vqe	2.5	A	1816	K	1	0	1.0572362691164	6.95433345430294
5541	2vqe	2.5	A	1818	K	1	0	0.20614755153656	1.35600674892291
5542	2vqe	2.5	A	1819	K	1	0	1.16607530415058	7.67025941485752
5543	2vqe	2.5	A	1820	K	1	0	1.10346552729607	7.25842718133497
5544	2vqe	2.5	A	1821	K	1	0	0.882745519280434	5.80656216992741
5545	2vqe	2.5	A	1822	K	1	0	2.3514653891325	15.4675698861205
5546	2vqe	2.5	A	1823	K	1	0	0.988603308796883	6.50287826201935
5547	2vqe	2.5	A	1824	K	1	0	0	0
5551	2vqe	2.5	A	1828	K	1	0	0	0
5552	2vqe	2.5	A	1829	K	1	0	0	0
5554	2vqe	2.5	A	1831	K	1	0	1.79002584517002	11.7745117418174
5555	2vqe	2.5	A	1832	K	1	0	0	0
5556	2vqe	2.5	A	1833	K	1	0	0.215524137020111	1.41768390296824
5557	2vqe	2.5	A	1834	K	1	0	0.44179005920887	2.90602634814728
5558	2vqe	2.5	A	1835	K	1	0	0.427267819643021	2.81050092456785
5559	2vqe	2.5	A	1836	K	1	0	0.411481961607933	2.70666439512416
5560	2vqe	2.5	A	1837	K	1	0	0.230057448148727	1.51328168283142
5561	2vqe	2.5	A	1838	K	1	0	0	0
5563	2vqe	2.5	A	1840	K	1	0	1.76050032675266	11.5802943205683
5564	2vqe	2.5	A	1841	K	1	0	1.05809924006462	6.96001013365463
5566	2vqe	2.5	A	1843	K	1	0	0.633551090955734	4.16740028691837
5567	2vqe	2.5	A	1844	K	1	0	0.220577463507652	1.45092437971892
5568	2vqe	2.5	A	1845	K	1	0	2.77979853749275	18.285084107936
5571	2vqe	2.5	A	1848	K	1	0	1.08461731672287	7.13444140022256
5572	2vqe	2.5	A	1849	K	1	0	1.18169274926186	7.77299218208197
5574	2vqe	2.5	A	1851	K	1	0	0.261574923992157	1.72059888035968
5575	2vqe	2.5	A	1852	K	1	0	0.463282436132431	3.04739934424268
5577	2vqe	2.5	B	301	MG	1	0	1.08341352641582	7.12652825391887
5581	2vqe	2.5	E	202	K	1	0	0.409087166190147	2.69091177436932
5583	2vqe	2.5	E	204	K	1	0	1.74165269732475	11.4563216951438
5586	2vqe	2.5	M	201	MG	1	0	0.431054681539536	2.83541056192233
5588	2vqe	2.5	N	102	MG	1	0	0.23217935860157	1.52723986774948
5589	2vqe	2.5	N	103	K	1	0	0.893668651580811	5.87841327525115
5590	2vqe	2.5	P	101	K	1	0	1.66500848531723	10.9521628435676
5592	2vqe	2.5	R	101	K	1	0	0	0
5593	2vqe	2.5	T	201	K	1	0	1.40081794559956	9.21436224342506
5886	3nvr	2.15	A	200	FE	1	-1	1.29595702886581	4.99637476437711
5887	3nvr	2.15	B	200	FE	1	-1	0.239988297224045	0.925240178389994
5888	3nvu	2.04	A	200	FE	1	-1	0	0
5889	3nvu	2.04	B	200	FE	1	-1	0	0
5979	4c0r	1.55	B	1242	CD	0.92	0	9.42759707570076	4.95593464240866
6021	4qd2	2.4	E	301	CA	1	0	3.52915854752064	18.3167053366193
6022	4qd2	2.4	E	302	CA	1	0	0.207656964659691	1.07776160838499
6023	4qd2	2.4	E	303	CA	1	0	0.218914434313774	1.13618869502417
6024	4qd2	2.4	J	301	CA	1	0	0.910520479083061	4.72569688740328
6025	4qd2	2.4	J	302	CA	1	0	0	0
6026	4qd2	2.4	J	303	CA	1	0	0	0
6031	3v1w	1.91	A	410	NA	1	0	1.42582675814629	2.14515964605946
6032	3v1w	1.91	A	411	NA	1	0	0.605134814977646	0.910426547811385
6048	3t3o	2.5	A	600	ZN	1	-1	1.99383246898651	16.0411370186834
6209	3mxa	2.3	A	363	MN	1	-1	0.972349166870117	4.77754807997836
6210	3mxa	2.3	A	364	MN	1	-1	2.34505575895309	11.5222162883887
6211	3mxa	2.3	A	365	MN	1	-1	2.50523023307323	12.309216458865
6212	3mxb	2.3	A	175	CA	1	-1	0.824696436524391	4.60299172294278
6213	3mxb	2.3	B	173	CA	1	-1	2.53435100615025	14.1453226618083
6214	3mxb	2.3	R	175	CA	1	-1	0	0
6215	3mxb	2.3	S	173	CA	1	-1	0.620100393891335	3.46105185931878
6221	2vnf	1.76	A	1246	ZN	1	0	0	0
6222	2vnf	1.76	A	1247	ZN	1	0	0	0
6223	2vnf	1.76	C	1247	ZN	1	0	1.32147166132927	1.49412133168741
6224	2vnf	1.76	C	1248	ZN	1	0	1.69598314166069	1.91756191465215
6234	2vbj	1.95	A	1154	CA	1	-1	0	0
6235	2vbj	1.95	A	1155	CA	1	-1	0	0
6236	2vbl	1.8	C	1025	MG	1	-1	5.19808138906956	8.28207621481241
6237	2vbl	1.8	C	1026	MG	1	-1	3.17941074073315	5.06573949505845
6238	2vbl	1.8	E	1025	MG	1	-1	7.24331267178059	11.5407340350682
6239	2vbn	1.9	A	1154	MG	1	0	2.48971118032932	4.34970907016595
6242	2vbn	1.9	E	1025	MG	1	0	0.267434328794479	0.46722748157657
6243	2vbn	1.9	E	1026	MG	1	0	0	0
6244	2vbo	1.8	A	1154	CA	1	0	0	0
6245	2vbo	1.8	A	1155	CA	1	0	0	0
6246	2vbo	1.8	A	1156	CA	1	0	0	0
6247	2vbo	1.8	B	1154	CA	1	0	0	0
6342	1yiq	2.2	A	901	FE	1	-1	2.91472652554512	7.84248394897905
6353	4j2m	1.79	A	401	CO	1	-1	0.596058934926987	0.72642885101051
6354	4j2m	1.79	A	402	CO	1	-1	5.18138056993484	6.31465220379678
6373	3aq4	1.8	A	182	MG	1	-1	4.02573069930077	4.77443285141367
6374	3aq4	1.8	B	182	MG	1	-1	0.749075293540955	0.888387654441529
6376	4qrh	1.65	B	301	MG	1	-1	8.17943835258484	6.40611796290566
6377	4qrh	1.65	B	302	K	1	-1	0.908189594745636	0.711292109590427
6379	4qrh	1.65	C	302	K	1	-1	0	0
6381	4qrh	1.65	D	302	K	1	-1	2.38150262832642	1.86518794408781
6434	1mpw	2.34	A	418	K	1	0	3.22610399127007	11.08167642621
6435	1mpw	2.34	A	417	FE	1	0	0.364235907793045	1.25115135364804
6436	1mpw	2.34	B	1418	K	1	0	0.391672432422638	1.34539580927245
6437	1mpw	2.34	B	417	FE	1	0	2.52227479219437	8.66402180708332
6450	1s32	2.05	I	2003	MN	0.98	0	0.906445950269699	3.30578399371934
6458	1s32	2.05	J	2005	MN	0.94	0	0	0
6479	1c2r	2.5	A	120	FE	1	0	0.623830631375313	2.69104303543342
6480	1c2r	2.5	B	120	FE	1	0	0.394868835806847	1.70336135186372
6487	1j79	1.7	A	400	ZN	1	0	8.26262053847313	9.92694902576025
6488	1j79	1.7	A	401	ZN	1	0	7.20745548605919	8.65924243535567
6595	1oeb	1.76	A	1056	CD	1	-1	12.7972286343575	12.7004559387913
6605	4uwr	1.55	B	1296	NA	1	0	12.2029070556164	7.7821819523352
6606	4uwr	1.55	B	1297	ZN	1	0	3.82638934254646	2.44020937779709
6611	5n55	1.99	A	501	ZN	1	-1	1.20910239219666	2.19957638148562
6612	5n55	1.99	B	501	ZN	1	-1	3.81553965806961	6.94116101587265
6613	5n55	1.99	C	501	ZN	1	-1	1.15970957279205	2.10972335284591
6618	3ql9	0.93	A	1	ZN	1	0	31.7921507954597	2.71167992472826
6619	3ql9	0.93	A	2	ZN	1	0	35.0956394076347	2.99344783015588
6620	3ql9	0.93	A	3	ZN	1	0	27.7664112448692	2.36830842137993
6623	2gvy	1.8	A	801	CA	1	-1	1.30623987317085	1.54857972735712
6624	2gvy	1.8	B	802	CA	1	-1	0	0
6628	4d7c	1.45	A	1544	NA	1	0	9.98647394776344	4.33901190564109
6631	4tlh	1.7	A	301	NA	1	-1	0.364765554666519	0.320254491590143
6632	4tlh	1.7	A	302	NA	1	-1	3.10519823431969	2.72628122492014
6637	6arc	1.9	A	301	NA	1	-1	0.396069467067719	0.429399998159524
6638	6ard	2	A	301	NA	1	-1	0	0
6639	5eyx	2.25	A	301	CA	1	0	0	0
6640	5eyx	2.25	A	302	MN	1	0	0.614538639783859	1.92359272570655
6642	5eyx	2.25	B	302	MN	1	0	4.6394966840744	14.5222817250818
6686	2vnp	2.19	A	1180	MN	1	0	0	0
6687	2vnp	2.19	A	1181	MG	1	0	0	0
6688	2vnp	2.19	B	1184	MN	1	0	0	0
6689	2vnp	2.19	B	1185	MG	1	0	0.936056852340698	2.6243732514479
6690	2vnq	2.2	A	201	MN	1	0	0	0
6691	2vnq	2.2	B	201	MN	1	0	0	0
6700	2d4k	1.15	A	401	NA	1	0	10.2691606581211	2.46543365688587
6701	2d4k	1.15	N	406	NA	1	0	2.42936390638351	0.583244955812051
6707	3n9d	2.3	A	1	MN	1	0	2.50368943810463	8.43304691463132
6737	1eso	2	A	149	ZN	1	0	3.10787051916122	5.84139074665022
6738	1eso	2	A	150	CU	1	0	6.96398022770882	13.0891302540734
6753	2xjk	1.45	A	155	ZN	1	0	3.83980658650398	1.85531934254434
6757	2xjl	1.55	A	155	ZN	1	0	0	0
6761	2xjl	1.55	A	160	NA	1	0	4.2980132997036	2.48735926966503
6762	2xjl	1.55	A	161	NA	1	0	8.20044293999672	4.7457855319213
6767	3hff	2.2	A	159	ZN	1	0	1.49598655104637	4.84649612459499
6784	1mfm	1.02	A	154	ZN	1	0	50.5021215677261	6.24257260883205
6817	1k53	2.1	A	1003	ZN	1	0	0.618223637342453	1.14260302495438
6821	1k53	2.1	B	1006	ZN	1	0	1.12701508402824	2.08295307420966
6825	1k52	1.8	A	1003	ZN	1	0	1.31988716125488	1.42013624457529
6829	1k52	1.8	B	1005	ZN	1	0	1.44439586997032	1.55410206413093
6845	5ygm	1.6	A	300	CA	1	-1	0	0
6846	5ygm	1.6	A	301	MN	1	-1	1.6528856754303	1.31920989633785
6861	4awx	2.3	A	1262	NI	1	0	4.45824418962002	18.2668605264371
6866	5ls4	1.47	A	602	ZN	1	0	19.330368489027	7.88821715944
6872	1gus	1.8	D	1070	MG	1	-1	21.8994000703096	18.2254949072808
6873	1gut	1.5	A	1071	MG	1	-1	22.4550080895424	9.1892922610893
6874	1gut	1.5	D	1070	MG	1	-1	20.0374730527401	8.19995929651374
6876	1guo	2.5	A	1070	MO	1	0	0.620707765221596	3.45538251125335
6880	1guo	2.5	D	1070	MO	1	0	0	0
6894	1gug	1.6	A	1070	W	1	0	2.39606404304504	1.62508673946364
6899	1gug	1.6	D	1070	W	1	0	5.78392827510834	3.92284375326053
6913	5u2j	1.6	B	403	ZN	1	0	4.62652465701103	4.87982023097755
6954	1cm1	2	A	401	CA	1	0	1.74840086698532	3.82464835616412
6955	1cm1	2	A	402	CA	1	0	4.72008374333382	10.3252408981444
6956	1cm1	2	A	403	CA	1	0	0.611957460641861	1.33866444049009
6957	1cm1	2	A	404	CA	1	0	1.30600252747536	2.85689737485589
6959	5wdh	2.25	A	802	MG	1	0	0.89276784658432	6.76202613714578
6978	3t0q	2.35	A	997	MG	1	-1	0.234257891774178	1.1220379257659
7104	3wx2	2	A	501	ZN	1	0	1.12325400114059	2.41735650454587
7105	3wx2	2	B	501	ZN	1	0	6.35419401526451	13.6748697952968
7106	3wx1	1.93	A	501	ZN	1	0	1.28150345385075	2.98383172029134
7107	3wx1	1.93	B	501	ZN	1	0	1.00865393877029	2.34853433819409
7110	1q3h	2.5	C	674	MG	1	0	0.522620022296906	2.64644703390384
7111	1q3h	2.5	D	674	MG	1	0	1.69339448213577	8.57502110238904
7114	5xzg	1.83	A	601	ZN	1	-1	7.85210943222046	17.0144563758575
7115	1e3e	2.12	A	378	ZN	1	0	0.705139726400375	1.86206678333232
7116	1e3e	2.12	A	379	ZN	1	0	1.45094928145409	3.83153003186354
7117	1e3e	2.12	B	378	ZN	1	0	4.62403339147568	12.2107126493268
7126	4o6a	1.86	A	601	ZN	1	-1	3.08679324388504	5.37665106678227
7127	4o6a	1.86	B	601	ZN	1	-1	8.03263118863106	13.9914318955687
7129	2qvf	2.4	B	701	CA	1	0	0	0
7130	2qvf	2.4	B	702	CA	1	0	0	0
7131	2qvf	2.4	B	703	CA	1	0	5.30034050345421	19.07335880556
7150	2hzy	1.35	A	1201	NA	1	0	0	0
7151	2hzy	1.35	A	1203	MN	1	0	3.69329875707626	1.62979479292217
7152	2hzy	1.35	A	1206	CA	1	0	0	0
7158	2hzy	1.35	B	1202	NA	1	0	2.45026749372482	1.08126431081508
7159	2hzy	1.35	B	1204	MN	1	0	4.88885706663132	2.15737574508349
7166	4ufm	2.4	A	3669	CA	1	-1	0.224299892783165	1.12048306956248
7167	4ufi	2.4	A	3669	CA	1	-1	0.411889374256134	1.90861047713127
7168	4ufl	2.4	A	1002	CA	1	-1	0	0
7169	4ufk	2.4	A	3669	CA	1	-1	0	0
7170	4ufh	2.16	A	1002	NI	1	0	2.85398818552494	8.01771178378422
7171	4ufh	2.16	A	1003	CA	1	0	1.08749082684517	3.05508972198176
7173	4ufj	2.2	A	3669	CA	1	-1	0	0
7229	5h68	1.98	A	702	MG	1	-1	0.627260506153107	1.18345902005356
7230	5h68	1.98	B	702	MG	1	-1	0	0
7241	3tol	2	A	150	FE	1	0	4.46702349185944	8.34215189309757
7244	3tol	2	C	150	FE	1	0	5.83717173337936	10.9009009915857
7247	3tol	2	D	150	FE	1	0	1.38159763813019	2.58013007123532
7248	3tol	2	D	107	ZN	1	0	10.3243633210659	19.2807109609735
7249	3tol	2	B	150	FE	1	0	0	0
7251	3tom	2.3	A	150	FE	1	0	0	0
7253	3tom	2.3	B	150	FE	1	0	0	0
7255	3tom	2.3	B	108	ZN	1	0	0	0
7256	3tom	2.3	C	150	FE	1	0	2.04385909438133	7.91081175518345
7258	3tom	2.3	D	150	FE	1	0	0	0
7260	3tom	2.3	D	108	ZN	1	0	0	0
7270	2xnj	1.9	B	1264	ZN	1	0	5.73969869315624	6.36780003209916
7273	2xnj	1.9	B	1267	ZN	1	0	0.405702248215675	0.450098599627385
7283	4je9	2.12	A	201	FE	1	-1	0.937461510300636	4.35026091578101
7284	4je9	2.12	B	201	FE	1	-1	3.59192948043346	16.6682347391977
7289	5l31	2.4	C	202	NA	1	0	1.06789138913155	6.30683462932057
7291	3iq5	2.05	A	150	FE	1	0	0	0
7292	3iq5	2.05	B	150	FE	1	0	0.309477239847183	0.760189419796149
7293	3iq5	2.05	C	150	FE	1	0	0	0
7294	3iq5	2.05	D	150	FE	1	0	3.63869041204453	8.93795613996136
7297	5bu7	2.46	A	201	FE	1	0	0	0
7302	5bu7	2.46	B	201	FE	1	0	0	0
7308	4jeb	2.3	A	201	FE	1	0	1.22063666582108	4.86992589178482
7309	4jeb	2.3	A	202	ZN	1	0	4.77294959127903	19.0424448752531
7311	4jeb	2.3	B	201	FE	1	0	0	0
7312	4jeb	2.3	B	202	ZN	1	0	0	0
7321	4jea	1.22	A	201	FE	1	0	37.7663317918777	12.1041709661257
7322	4jea	1.22	A	202	ZN	1	0	10.4025810658932	3.33404402304382
7323	4jea	1.22	B	201	FE	1	0	1.73913046717644	0.5573940293462
7324	4jea	1.22	B	202	ZN	1	0	6.55376136302948	2.10049119454094
7325	4jea	1.22	C	201	FE	1	0	22.1984132528305	7.11462696576965
7326	4jea	1.22	C	202	ZN	1	0	11.9757077991962	3.8382347789881
7327	4jea	1.22	D	201	FE	1	0	3.44324347376823	1.10356505251942
7328	4jea	1.22	D	202	ZN	1	0	9.40031111240387	3.0128151578073
7330	4h2h	1.7	A	401	MG	1	0	0	0
7332	4h2h	1.7	B	401	MG	1	0	5.13596302270889	4.40370731272022
7334	4h2h	1.7	C	401	MG	1	0	4.50698307156563	3.86440361727795
7335	4h2h	1.7	D	401	MG	1	0	2.94815137982368	2.52782080355786
7336	4h2h	1.7	E	401	MG	1	0	10.9027034044266	9.34825654281286
7337	4h2h	1.7	F	401	MG	1	0	7.68591207265854	6.59009943789005
7338	4h2h	1.7	G	401	MG	1	0	3.27872550487518	2.81126434567498
7339	4h2h	1.7	H	401	MG	1	0	2.24640971422195	1.92612994765886
7340	4dn1	2.05	A	401	MG	1	-1	2.44796332716942	4.74163062830266
7341	4dn1	2.05	B	401	MG	1	-1	0.444235295057297	0.860470401167509
7342	4mgg	2.2	A	402	NI	1	0	0	0
7343	4mgg	2.2	A	403	MG	1	0	0	0
7344	4mgg	2.2	A	404	MG	1	0	0	0
7345	4mgg	2.2	B	401	MG	1	0	0	0
7346	4mgg	2.2	B	402	MG	1	0	0.619674950838089	1.51727881813449
7347	4mgg	2.2	C	401	NI	1	0	1.65366789698601	4.04901832190555
7348	4mgg	2.2	C	402	MG	1	0	0	0
7349	4mgg	2.2	C	403	MG	1	0	0	0
7350	4mgg	2.2	D	401	NI	1	0	0.687253952026367	1.68274649917812
7351	4mgg	2.2	D	402	MG	1	0	0.301444917917252	0.738090065929186
7352	4mgg	2.2	D	403	MG	1	0	0	0
7353	4mgg	2.2	E	401	MG	1	0	0.308105826377869	0.754399328816526
7354	4mgg	2.2	E	402	MG	1	0	0	0
7355	4mgg	2.2	F	401	MG	1	0	0	0
7356	4mgg	2.2	F	402	MG	1	0	0	0
7357	4mgg	2.2	G	401	MG	1	0	1.09638413786888	2.68450432846502
7358	4mgg	2.2	G	402	MG	1	0	0	0
7359	4mgg	2.2	G	403	MG	1	0	0.301665365695953	0.738629961809121
7360	4mgg	2.2	H	401	MG	1	0	0	0
7361	4mgg	2.2	H	402	MG	1	0	1.30652704834938	3.19904101734102
7362	4izg	1.7	A	413	MG	1	0	3.08834683895111	2.21589614223236
7363	4izg	1.7	A	414	MG	1	0	10.5750520527363	7.58762292544014
7365	4izg	1.7	B	416	MG	1	0	1.69941690564156	1.21933564277074
7366	4izg	1.7	B	417	MG	1	0	2.68862757086754	1.92909683176725
7367	4j1o	1.6	A	401	MG	1	0	16.8692596256733	9.02735713381039
7368	4j1o	1.6	A	402	MG	1	0	8.1736201941967	4.37400258316342
7370	4j1o	1.6	B	401	MG	1	0	29.8325153887272	15.9644710106751
7371	4j1o	1.6	B	402	MG	1	0	9.1499185860157	4.89645583495881
7372	4e8g	2	A	401	MG	1	0	0.96222910284996	1.70681881142461
7374	4e8g	2	B	401	MG	1	0	7.82003059983253	13.8713077963695
7376	4dxk	1.25	A	502	NA	1	0	50.1351112723351	12.718111850314
7378	4h19	1.8	A	405	MG	1	0	0	0
7379	4h19	1.8	B	401	CA	1	0	9.18925401568413	8.30190825009318
7380	4h19	1.8	B	405	MG	1	0	1.0430383682251	0.942318688476855
7381	4h19	1.8	C	404	MG	1	0	0	0
7382	4h19	1.8	D	401	CA	1	0	0	0
7383	4h19	1.8	D	407	MG	1	0	1.15928030014038	1.04733596396052
7384	4h19	1.8	E	404	MG	1	0	2.12503087520599	1.91983074911236
7385	4h19	1.8	F	404	MG	1	0	0	0
7386	4h19	1.8	G	401	CA	1	0	3.58664321899414	3.24030450261131
7387	4h19	1.8	G	405	MG	1	0	0	0
7388	4h19	1.8	H	401	CA	1	0	0.670418053865433	0.605680238613689
7389	4h19	1.8	H	405	MG	1	0	0	0
7390	4h19	1.8	I	404	MG	1	0	0.681841433048248	0.61600046575218
7392	4h19	1.8	K	405	MG	1	0	1.4038670361042	1.26830480791298
7393	4h19	1.8	L	404	MG	1	0	1.93162614107132	1.7451015964402
7394	4h19	1.8	M	401	CA	1	0	3.08666461706161	2.78860608584482
7395	4h19	1.8	M	405	MG	1	0	0	0
7396	4h19	1.8	N	401	CA	1	0	0.691676795482635	0.624886125937759
7397	4h19	1.8	N	405	MG	1	0	1.85677382349968	1.67747756119904
7398	4h19	1.8	P	404	MG	1	0	0.716648548841476	0.647446473300978
7400	4h19	1.8	J	404	MG	1	0	0	0
7402	4h19	1.8	O	405	MG	1	0	0	0
7403	4jn7	1.15	A	401	NA	1	0	74.522535264492	11.5047660382129
7406	4gir	2	A	401	MG	1	0	2.3097605407238	3.73118445385883
7407	4gir	2	B	401	MG	1	0	1.27741798758507	2.06353912057544
[truncated: 85,661 more rows]
